# Supplementary material for: Changes in the proteomic profile of athletes’ plasma associated with exercise intensity
Source: Sci Rep. 2026 Mar 19;16:14205. doi: 10.1038/s41598-026-44729-5 (PMC13139415; doi:10.1038/s41598-026-44729-5)
Supplement: Supplementary file 1 — Supplementary Material 1 [file 41598_2026_44729_MOESM1_ESM.xlsx]

## Sheet: Description
Table with all the spectres identified with at least one strategy: for PowerNovo, only peptides with a precursor mass error within ±50 ppm, PowerNowo score ≥0.75 and identity ≥0.75 are shown

## Sheet: Detected_proteins_peptides
global_id	uniprot_id	TargetMatchSeq	Identity	protein_ppm	sample_id	sequence	ppm	charge	pepmass	scan_id	score	ppm_abs	seq_canonical	plgs_protein	plgs_seq	plgs_canonical
30176														P02768	C[Pyridylethyl]ASLQK	CASLQK
30180														P02768	NYAEAK	NYAEAK
30181														P02768	TPVSDR	TPVSDR
30182														P02768	ADLAK	ADLAK
30194														P02787	APNHAVVTR	APNHAVVTR
30195														P02647	LAEYHAK	LAEYHAK
30207														P02647	LHELQEK	LHELQEK
30213														P01009	VVNPTQK	VVNPTQK
30214														P00738	HYEGSTVPEK	HYEGSTVPEK
30216														P02647	AELQEGAR	AELQEGAR
30222														P01857	LTVDK	LTVDK
30222														P01859	LTVDK	LTVDK
30222														P01860	LTVDK	LTVDK
30222														P01861	LTVDK	LTVDK
30223														P01859	TVDK	TVDK
30226														P02647	AHVDALR	AHVDALR
30229														P02647	VDALR	VDALR
30230														P02671	TVIGPDGHK	TVIGPDGHK
30231														P0DOY2	AGVETTTPSK	AGVETTTPSK
30231														P0DOY3	AGVETTTPSK	AGVETTTPSK
30235														P02647	QKVEPLR	QKVEPLR
30237														P02787	WC[Pyridylethyl]ALSHHER	WCALSHHER
30243														P02768	ADDKETC[Pyridylethyl]FAEEGKK	ADDKETCFAEEGKK
30245														P02768	DESAENC[Pyridylethyl][Pyridylethyl]DK	DESAENCDK
30251														P02768	TC[Pyridylethyl]VADESAENC[Pyridylethyl]DK	TCVADESAENCDK
30269														P02652	DLMEK	DLMEK
30279														P02768	LDELRDEGK	LDELRDEGK
30286														P02768	DLGEEN[Deamidated]FK	DLGEENFK
30287	P02768	DELRDEGK	1.0	19.257314880397477	S003	DELRDEGK	-19.25731488039748	1.0	961.44	287.0	1.0	19.25731488039748	DELRDEGK
30287	Q86WT6	TELREEGK	0.75	57.09922960035165	S003	DELRDEGK	-19.25731488039748	1.0	961.44	287.0	1.0	19.25731488039748	DELRDEGK
30287	Q9UN81	DELREEGF	0.75	33191.91030178254	S003	DELRDEGK	-19.25731488039748	1.0	961.44	287.0	1.0	19.25731488039748	DELRDEGK
30289	P00966	SQERVEGK	0.75	31056.706829420447	S003	DEERVEGK	-19.95417282016776	1.0	961.43933	289.0	1.0	19.95417282016776	DEERVEGK
30291														P02768	C[Pyridylethyl]C[Pyridylethyl]AAADPHEC[Pyridylethyl]YAK	CCAAADPHECYAK
30294														P02768	PHEC[Pyridylethyl][Pyridylethyl]YAK	PHECYAK
30297														P02768	LDELRDEGK	LDELRDEGK
30299														P02768	C[Pyridylethyl][Pyridylethyl]C[Pyridylethyl][Pyridylethyl]AAAD	CCAAAD
30305														P01023	FQVDNNNR	FQVDNNNR
30309	Q9NYM4	RATEPHE	0.857	50014.86298057775	S003	RATEPHS	35.1877648393839	1.0	797.4181	309.0	0.92	35.1877648393839	RATEPHS
30314														P0CG04	APTEC[Pyridylethyl][Pyridylethyl]S	APTECS
30315														P0DOY2	TVAPTEC[Pyridylethyl]S	TVAPTECS
30315														P0DOY3	TVAPTEC[Pyridylethyl]S	TVAPTECS
30315														B9A064	TVAPTEC[Pyridylethyl]S	TVAPTECS
30315														P0CG04	TVAPTEC[Pyridylethyl]S	TVAPTECS
30319														P02768	NEC[Pyridylethyl]FLQHK	NECFLQHK
30321														P01860	SC[Pyridylethyl]DTPPPC[Pyridylethyl]PR	SCDTPPPCPR
30327														P02647	EALK	EALK
30328														P02647	LEALK	LEALK
30335														P01023	SLNEEAVK	SLNEEAVK
30349														P02768	ADDKETC[Pyridylethyl]FAEEGK	ADDKETCFAEEGK
30352														P02768	ADDKETC[Pyridylethyl]FAEEGK	ADDKETCFAEEGK
30355														P02652	SYFEK	SYFEK
30356														P02671	GGSTSYGTGSETESPR	GGSTSYGTGSETESPR
30357														P02652	SPELQAEAK	SPELQAEAK
30361														P02768	SLVNR	SLVNR
30366														P02647	DLEEVK	DLEEVK
30371														P02768	C[Pyridylethyl]C[Pyridylethyl]TESLVNR	CCTESLVNR
30373														P02647	EEVK	EEVK
30379														P01024	NEQVEIR	NEQVEIR
30381														P02787	WC[Pyridylethyl]AVSEHEATK	WCAVSEHEATK
30400														P02768	EC[Pyridylethyl]C[Pyridylethyl]EKPLLEK	ECCEKPLLEK
30404														P02768	EC[Pyridylethyl][Pyridylethyl]C[Pyridylethyl][Pyridylethyl]EKPLL	ECCEKPLL
30406														P02647	EHLSTLSEK	EHLSTLSEK
30407														P02647	ATEHLSTLSEK	ATEHLSTLSEK
30411														P02647	ATEHLSTLSEK	ATEHLSTLSEK
30415														P02787	DDTVC[Pyridylethyl]LAK	DDTVCLAK
30420														P0DOY2	SYSC[Pyridylethyl]QVTHEGSTVEK	SYSCQVTHEGSTVEK
30420														P0DOY3	SYSC[Pyridylethyl]QVTHEGSTVEK	SYSCQVTHEGSTVEK
30420														B9A064	SYSC[Pyridylethyl]QVTHEGSTVEK	SYSCQVTHEGSTVEK
30420														P0CG04	SYSC[Pyridylethyl]QVTHEGSTVEK	SYSCQVTHEGSTVEK
30420														P0CF74	SYSC[Pyridylethyl]QVTHEGSTVEK	SYSCQVTHEGSTVEK
30421														P02652	VKSPELQAEAK	VKSPELQAEAK
30428														P02768	QEPERNEC[Pyridylethyl]FLQHK	QEPERNECFLQHK
30441														P01009	FLENEDR	FLENEDR
30447														P01023	TGTHGLLVK	TGTHGLLVK
30449														P01876	VAAEDWK	VAAEDWK
30449														P01877	VAAEDWK	VAAEDWK
30453	Q9H6B9	LGEHGFLN	0.75	13554.576985327889	S003	SGEHGFLK	-17.545876035244042	1.0	874.4264	453.0	0.86	17.545876035244042	SGEHGFLK	P02787	DSAHGFLK	DSAHGFLK
30465														P02768	NLPR	NLPR
30466														P02768	DDNPNL	DDNPNL
30471														P02768	DDNPNLPR	DDNPNLPR
30473														P02768	PNLPR	PNLPR
30474														P02768	NPNLPR	NPNLPR
30476														P02768	DDNPNL	DDNPNL
30480														P02768	TTLEK	TTLEK
30485														P02768	TYETTLEK	TYETTLEK
30487														P02768	ETTLEK	ETTLEK
30505														P02768	AAFTEC[Pyridylethyl]C[Pyridylethyl]QAADK	AAFTECCQAADK
30520														P02768	EFAEVSK	EFAEVSK
30521														P02768	EVSK	EVSK
30522														P02768	EFAEVSK	EFAEVSK
30528														P02768	FAEVSK	FAEVSK
30530														P02768	AEVSK	AEVSK
30531														P02768	AEFAEVSK	AEFAEVSK
30538														P02768	C[Pyridylethyl][Pyridylethyl]ENQDSISSK	CENQDSISSK
30540														P02768	IC[Pyridylethyl][Pyridylethyl]ENQDSISSK	ICENQDSISSK
30542														P02768	IC[Pyridylethyl][Pyridylethyl]ENQDSISSK	ICENQDSISSK
30543														P02768	YIC[Pyridylethyl]ENQDSISSK	YICENQDSISSK
30545														P02768	DSISSK	DSISSK
30552														P02787	PTDEC[Pyridylethyl][Pyridylethyl]KPVK	PTDECKPVK
30553														P02787	EGTC[Pyridylethyl]PEAPTDEC[Pyridylethyl]KPVK	EGTCPEAPTDECKPVK
30555														P02675	QDGSVDFGR	QDGSVDFGR
30556														P02768	LKEC[Pyridylethyl]C[Pyridylethyl]EKPLLEK	LKECCEKPLLEK
30557														P02787	EGTC[Pyridylethyl]PEAPTDEC[Pyridylethyl]KPVK	EGTCPEAPTDECKPVK
30564														P02679	LTIGEGQQHHLGGAK	LTIGEGQQHHLGGAK
30565														P02679	IGEGQQHHLGGAK	IGEGQQHHLGGAK
30570														P00738	LGGHLDAK	LGGHLDAK
30571														P00738	ILGGHLDAK	ILGGHLDAK
30571														P00739	ILGGHLDAK	ILGGHLDAK
30572														P00738	GGHLDAK	GGHLDAK
30578														P02787	KPVEEYANC[Pyridylethyl]HLAR	KPVEEYANCHLAR
30581														P02768	WAVAR	WAVAR
30585														P02768	AWAVAR	AWAVAR
30596														P02787	NPDPWAK	NPDPWAK
30603														P02768	YGEMADC[Pyridylethyl][Pyridylethyl]C[Pyridylethyl][Pyridylethyl]AK	YGEMADCCAK
30605														P02768	ETYGEMADC[Pyridylethyl]C[Pyridylethyl]AK	ETYGEMADCCAK
30612														P02768	GEMADC[Pyridylethyl][Pyridylethyl]C[Pyridylethyl][Pyridylethyl]AK	GEMADCCAK
30618														P02768	MADC[Pyridylethyl][Pyridylethyl]C[Pyridylethyl][Pyridylethyl]AK	MADCCAK
30621														P02768	AAC[Pyridylethyl]LLPK	AACLLPK
30632														P02768	AAC[Pyridylethyl][Pyridylethyl]L	AACL
30634														P02768	AAC[Pyridylethyl][Pyridylethyl]LL	AACLL
30636														P02768	AC[Pyridylethyl][Pyridylethyl]LLPK	ACLLPK
30639														P02768	AAC[Pyridylethyl][Pyridylethyl]	AAC
30657														P02765	HTLNQIDEVK	HTLNQIDEVK
30659														P02675	YQISVNK	YQISVNK
30670														P01023	YGAATFTR	YGAATFTR
30670														P20742	YGAATFTR	YGAATFTR
30671														P02675	QGFGNVATNTDGK	QGFGNVATNTDGK
30678														P01834	VDNALQSGNSQESVTEQDSK	VDNALQSGNSQESVTEQDSK
30683														P01009	SASLHLPK	SASLHLPK
30693														P06727	ISASAEELR	ISASAEELR
30695														P00450	MHSMN[Deamidated]GFMYGNQPGLTM[Oxidation]C[Pyridylethyl]K	MHSMNGFMYGNQPGLTMCK
30701														P00450	MHSMN[Deamidated]GFMYGN[Deamidated]QPGLTMC[Pyridylethyl]K	MHSMNGFMYGNQPGLTMCK
30702														P01023	LVHVEEPHTETVR	LVHVEEPHTETVR
30703														P01023	LVHVEEPHTETVR	LVHVEEPHTETVR
30705														P02768	TEC[Pyridylethyl][Pyridylethyl]C[Pyridylethyl][Pyridylethyl]HGDLLEC[Pyridylethyl][Pyridylethyl]ADDR	TECCHGDLLECADDR
30709														P02768	VHTEC[Pyridylethyl]C[Pyridylethyl]HGDLLEC[Pyridylethyl]ADDR	VHTECCHGDLLECADDR
30712														P02679	DNC[Pyridylethyl]C[Pyridylethyl]ILDER	DNCCILDER
30715														P02675	AHYGGFTVQNEANK	AHYGGFTVQNEANK
30720														P02647	AKPALEDLR	AKPALEDLR
30721														P02647	PALEDLR	PALEDLR
30722														P02647	DLR	DLR
30723														P02647	EDLR	EDLR
30735	Q9BXW9	EVVQLGPP	0.75	3614.4599782035616	S003	TVVQLGPK	-19.82083142056484	1.0	841.4975	735.0	1.0	19.82083142056484	TVVQLGPK	B9A064	VTVLGQPK	VTVLGQPK
30738														P02671	ESSSHHPGIAEFPSR	ESSSHHPGIAEFPSR
30746														P02654	EFGNTLEDK	EFGNTLEDK
30748														P01871	QVGSGVTTDQVQAEAK	QVGSGVTTDQVQAEAK
30750														P00450	EYTDASFTNR	EYTDASFTNR
30756														P02787	AFVK	AFVK
30757														P02671	GSESGIFTNTK	GSESGIFTNTK
30758														P02787	VAFVK	VAFVK
30759														P02787	GDVAFVK	GDVAFVK
30762														P02787	FVK	FVK
30770														P01876	TFTC[Pyridylethyl]TAAYPESK	TFTCTAAYPESK
30774														P02671	QLEQVIAK	QLEQVIAK
30776														P02671	QLEQVIAK	QLEQVIAK
30782														P02768	EENFK	EENFK
30783														P01871	VTSTLTIK	VTSTLTIK
30793														P02768	VATLR	VATLR
30795														P02768	LC[Pyridylethyl][Pyridylethyl]T	LCT
30796														P01011	NLAVSQVVHK	NLAVSQVVHK
30800														P02768	LC[Pyridylethyl]TVATLR	LCTVATLR
30802														P02787	DC[Pyridylethyl]HLAQVPSHTVVAR	DCHLAQVPSHTVVAR
30803														P02768	TLR	TLR
30806														P02768	TVATLR	TVATLR
30808														P02768	ATLR	ATLR
30809														P02787	DC[Pyridylethyl]HLAQVPSHTVVAR	DCHLAQVPSHTVVAR
30811														P02768	ATLR	ATLR
30812														P02768	ENFK	ENFK
30816														P02768	DLGEENFK	DLGEENFK
30817														P02768	LC[Pyridylethyl][Pyridylethyl]TVA	LCTVA
30819														P02768	LC[Pyridylethyl][Pyridylethyl]T	LCT
30821														P02768	GEENFK	GEENFK
30822														P02768	LC[Pyridylethyl][Pyridylethyl]TV	LCTV
30827														P00738	TEGDGVYTLNNEK	TEGDGVYTLNNEK
30833														P01023	DLKPAIVK	DLKPAIVK
30835	P02768	LVTDLTK	1.0	12.724956521246764	S003	LVTDLTK	-12.724956521246764	1.0	789.4616	835.0	0.87	12.724956521246764	LVTDLTK	P02768	LVTDLTK	LVTDLTK
30835	P01871	LVTDLTT	0.857	35462.19129450946	S003	LVTDLTK	-12.724956521246764	1.0	789.4616	835.0	0.87	12.724956521246764	LVTDLTK	P02768	LVTDLTK	LVTDLTK
30842														P02768	VTDLTK	VTDLTK
30854														P02787	KASYLDC[Pyridylethyl]IR	KASYLDCIR
30859														P00738	TEGDGVYTLNDK	TEGDGVYTLNDK
30859														P00739	TEGDGVYTLNDK	TEGDGVYTLNDK
30861														P02787	C[Pyridylethyl]DEWSVNSVGK	CDEWSVNSVGK
30882														P01023	YDVENC[Pyridylethyl]LANK	YDVENCLANK
30886														P02787	IEC[Pyridylethyl]VSAETTEDC[Pyridylethyl]IAK	IECVSAETTEDCIAK
30889														P00738	QLVEIEK	QLVEIEK
30889														P00739	QLVEIEK	QLVEIEK
30890														P00738	QLVEIEK	QLVEIEK
30893														P02671	MELERPGGNEITR	MELERPGGNEITR
30894														P02671	VQHIQLLQK	VQHIQLLQK
30896	Q9UPU9	THLPLLK	0.857	32858.672685120706	S003	QHLPLLK	-19.68015878378024	1.0	848.51855	896.0	1.0	19.68015878378024	QHLPLLK	P02671	QHLPLIK	QHLPLIK
30897														P02671	QHLPLIK	QHLPLIK
30901														P02787	KDSGFQMNQLR	KDSGFQMNQLR
30903														P01011	ADLSGITGAR	ADLSGITGAR
30910														P01023	VTAAPQSVC[Pyridylethyl]ALR	VTAAPQSVCALR
30911														P02768	VHTEC[Pyridylethyl]C[Pyridylethyl]HGDLLEC[Pyridylethyl]ADDRADLAK	VHTECCHGDLLECADDRADLAK
30916														P01023	VTAAPQSVC[Pyridylethyl]ALR	VTAAPQSVCALR
30929														P02768	FKDLGEEN	FKDLGEEN
30930														P02768	FKDLG	FKDLG
30931														P02768	KDLGEENFK	KDLGEENFK
30932														P02768	DLGEENFK	DLGEENFK
30936														P02768	NFK	NFK
30937														P02768	EENFK	EENFK
30939														P02768	FKDLGEENFK	FKDLGEENFK
30945														P02768	FKDLGE	FKDLGE
30946														P02768	GEENFK	GEENFK
30947														P02768	EENFK	EENFK
30954														P02768	ENFK	ENFK
30972														P02647	THLAPYSDELR	THLAPYSDELR
30974														P02647	SDELR	SDELR
30975														P02647	THLAPYSDELR	THLAPYSDELR
30978														P02647	THLAP	THLAP
30985														P01860	APIEK	APIEK
30986														P02774	VLEPTLK	VLEPTLK
30987														P01857	ALPAPIEK	ALPAPIEK
30987														P01860	ALPAPIEK	ALPAPIEK
30988														P01860	PAPIEK	PAPIEK
30989														P02679	YLQEIYNSNNQK	YLQEIYNSNNQK
30994														P01009	AVLTIDEK	AVLTIDEK
30995														P01009	LTIDEK	LTIDEK
30997														P01857	DTLMISR	DTLMISR
30997														P01859	DTLMISR	DTLMISR
30997														P01860	DTLMISR	DTLMISR
30997														P01861	DTLMISR	DTLMISR
30998														P01859	MISR	MISR
31000														P01859	LMISR	LMISR
31001														P01859	ISR	ISR
31002														P01859	DTLMISR	DTLMISR
31005														P01834	VYAC[Pyridylethyl]EVTHQGLSSPVTK	VYACEVTHQGLSSPVTK
31012														P01834	AC[Pyridylethyl][Pyridylethyl]EVTHQGLSSPVTK	ACEVTHQGLSSPVTK
31013														P01834	YAC[Pyridylethyl][Pyridylethyl]EVTHQGLSSPVTK	YACEVTHQGLSSPVTK
31021														P01024	QPVPGQQMTLK	QPVPGQQMTLK
31023	P01876	TPLTATLSK	1.0	17.14737002585208	S003	TPLTATLSK	-17.14737002585208	1.0	931.5299	1023.0	1.0	17.14737002585208	TPLTATLSK	P01876	TPLTATLSK	TPLTATLSK
31023	Q9Y366	LPYTATLSK	0.778	62433.60089020965	S003	TPLTATLSK	-17.14737002585208	1.0	931.5299	1023.0	1.0	17.14737002585208	TPLTATLSK	P01876	TPLTATLSK	TPLTATLSK
31024														P01859	PAPIEK	PAPIEK
31025														P01859	GLPAPIEK	GLPAPIEK
31033														P01009	VDLVK	VDLVK
31035														P01009	IVDLVK	IVDLVK
31036														P01009	DLVK	DLVK
31037														P02675	LESDVSAQMEYC[Pyridylethyl]R	LESDVSAQMEYCR
31042														P02768	IAR	IAR
31043														P02768	KYLYEIAR	KYLYEIAR
31047														P01023	AAQVTIQSSGTFSSK	AAQVTIQSSGTFSSK
31055														P01023	LPPNVVEESAR	LPPNVVEESAR
31058														P02652	SKEQLTPLIK	SKEQLTPLIK
31059														P02652	SKEQLTPLIK	SKEQLTPLIK
31060														P02652	PLIK	PLIK
31065														P02787	SKEFQLFSSPHGK	SKEFQLFSSPHGK
31082														P02765	FSVVYAK	FSVVYAK
31083														P0C0L5	EMSGSPASGIPVK	EMSGSPASGIPVK
31083														P0C0L4	EMSGSPASGIPVK	EMSGSPASGIPVK
31084														P10909	IDSLLENDR	IDSLLENDR
31094														P01024	LPYSVVR	LPYSVVR
31096														P02787	DGAGDVAFVK	DGAGDVAFVK
31097														P02787	GDVAFVK	GDVAFVK
31105														P02647	WQEEM[Oxidation]ELYR	WQEEMELYR
31115														P02768	LHTLFGDK	LHTLFGDK
31116														P02768	HTLFGDK	HTLFGDK
31120														P02768	SLHTLF	SLHTLF
31121														P02768	SLHT	SLHT
31126														P02768	SLHTLFGDK	SLHTLFGDK
31130														P02768	TLFGDK	TLFGDK
31133														P02768	LFGDK	LFGDK
31136														P02768	SLHTL	SLHTL
31138														P02768	FGDK	FGDK
31140														P02768	SLHT	SLHT
31141														P02768	SLHTL	SLHTL
31144														P02787	YLGEEYVK	YLGEEYVK
31145														P02787	GEEYVK	GEEYVK
31153														P02790	QGHNSVFLIK	QGHNSVFLIK
31154														P02671	NSLFEYQK	NSLFEYQK
31162														P02656	DALSSVQESQVAQQAR	DALSSVQESQVAQQAR
31176														P02787	ASYLDC[Pyridylethyl]IR	ASYLDCIR
31183														P00738	SC[Pyridylethyl]AVAEYGVYVK	SCAVAEYGVYVK
31183														P00739	SC[Pyridylethyl]AVAEYGVYVK	SCAVAEYGVYVK
31189														P01857	STSGGTAALGC[Pyridylethyl]LVK	STSGGTAALGCLVK
31189														P01860	STSGGTAALGC[Pyridylethyl]LVK	STSGGTAALGCLVK
31195														P01860	SGGTAALGC[Pyridylethyl][Pyridylethyl]LVK	SGGTAALGCLVK
31198														P01024	VVLVAVDK	VVLVAVDK
31199														P01876	YLTWASR	YLTWASR
31199														P01877	YLTWASR	YLTWASR
31200														P01024	LVAVDK	LVAVDK
31201														P00738	VGYVSGWGR	VGYVSGWGR
31202														P01876	TWASR	TWASR
31204														P01009	SPLFMGK	SPLFMGK
31205														P01024	VLLDGVQNPR	VLLDGVQNPR
31210														P02679	ASILTHDSSIR	ASILTHDSSIR
31211														P02679	YEASILTHDSSIR	YEASILTHDSSIR
31214	Q6ZMT4	VSVAAPGR	0.75	58220.1907360663	S003	AAVAAPGR	-19.158622682404697	1.0	712.3964	1214.0	0.78	19.158622682404697	AAVAAPGR
31214	P07478	AAVAAPFD	0.75	64338.76493433042	S003	AAVAAPGR	-19.158622682404697	1.0	712.3964	1214.0	0.78	19.158622682404697	AAVAAPGR
31214	P56270	AAVAAPPT	0.75	21520.99753856555	S003	AAVAAPGR	-19.158622682404697	1.0	712.3964	1214.0	0.78	19.158622682404697	AAVAAPGR
31214	Q5T6C5	AAVAAPSS	0.75	57985.862288692064	S003	AAVAAPGR	-19.158622682404697	1.0	712.3964	1214.0	0.78	19.158622682404697	AAVAAPGR
31214	P36897	AAVAAPRP	0.75	53220.02702388176	S003	AAVAAPGR	-19.158622682404697	1.0	712.3964	1214.0	0.78	19.158622682404697	AAVAAPGR
31215	Q6ZMT4	VSVAAPGR	0.75	58225.74308753647	S003	AAVAAPGR	-25.054103813069634	1.0	712.3922	1215.0	0.78	25.054103813069634	AAVAAPGR
31215	P07478	AAVAAPFD	0.75	64344.28121317076	S003	AAVAAPGR	-25.054103813069634	1.0	712.3922	1215.0	0.78	25.054103813069634	AAVAAPGR
31215	P56270	AAVAAPPT	0.75	21514.975065417693	S003	AAVAAPGR	-25.054103813069634	1.0	712.3922	1215.0	0.78	25.054103813069634	AAVAAPGR
31215	Q5T6C5	AAVAAPSS	0.75	57979.62483350338	S003	AAVAAPGR	-25.054103813069634	1.0	712.3922	1215.0	0.78	25.054103813069634	AAVAAPGR
31215	P36897	AAVAAPRP	0.75	53225.60885428751	S003	AAVAAPGR	-25.054103813069634	1.0	712.3922	1215.0	0.78	25.054103813069634	AAVAAPGR
31216	Q8NEA6	LVAPGGLAL	0.889	18455.00278084679	S003	LVAPGGQAL	-20.084465497807088	1.0	825.4663	1216.0	0.8	20.084465497807088	LVAPGGQAL
31218														P10909	ELDESLQVAER	ELDESLQVAER
31222														P00738	LPEC[Pyridylethyl]EADDGC[Pyridylethyl]PKPPEIAHGYVEHSVR	LPECEADDGCPKPPEIAHGYVEHSVR
31236														P02787	HSTIFENLANK	HSTIFENLANK
31240														P02679	VAQLEAQC[Pyridylethyl]QEPC[Pyridylethyl]KDTVQIHDITGK	VAQLEAQCQEPCKDTVQIHDITGK
31243														P02768	KQTALV	KQTALV
31244														P02647	LSPLGEEMR	LSPLGEEMR
31245														P02768	KQTALVE	KQTALVE
31246														P02647	LGEEMR	LGEEMR
31248														P02647	LSPLGEEMR	LSPLGEEMR
31249														P02768	KQTAL	KQTAL
31251														P02768	ELVK	ELVK
31253														P02768	VELVK	VELVK
31259														P02768	KQTALVELVK	KQTALVELVK
31262														P02768	KQTA	KQTA
31266														P01023	SASNMAIVDVK	SASNMAIVDVK
31268														P02675	TPC[Pyridylethyl]TVSC[Pyridylethyl]NIPVVSGK	TPCTVSCNIPVVSGK
31270														P01023	SSGSLLNNAIK	SSGSLLNNAIK
31270														P20742	SSGSLLNNAIK	SSGSLLNNAIK
31272														P02679	VELEDWNGR	VELEDWNGR
31275														P01024	GYTQQLAFR	GYTQQLAFR
31277														P01023	AIGYLNTGYQR	AIGYLNTGYQR
31279														P01857	EPQVYTLPPSR	EPQVYTLPPSR
31279														P01859	EPQVYTLPPSR	EPQVYTLPPSR
31279														P01860	EPQVYTLPPSR	EPQVYTLPPSR
31281														P06727	LGEVNTYAGDLQK	LGEVNTYAGDLQK
31286														P02787	PSDGPSVAC[Pyridylethyl][Pyridylethyl]VK	PSDGPSVACVK
31288														P02787	SVIPSDGPSVAC[Pyridylethyl]VK	SVIPSDGPSVACVK
31297														P01859	EPQVYTLPPSREEMTK	EPQVYTLPPSREEMTK
31297														P01860	EPQVYTLPPSREEMTK	EPQVYTLPPSREEMTK
31298														P01619	LLIYGASSR	LLIYGASSR
31302														P02671	ALTDMPQMR	ALTDMPQMR
31303														P02671	ALTDMPQMR	ALTDMPQMR
31305														P02768	YLYEI	YLYEI
31309														P02768	LYEIAR	LYEIAR
31310														P02768	YLYEIAR	YLYEIAR
31312														P02768	IAR	IAR
31313														P02768	EIAR	EIAR
31314														P0C0L5	VLSLAQEQVGGSPEK	VLSLAQEQVGGSPEK
31314														P0C0L4	VLSLAQEQVGGSPEK	VLSLAQEQVGGSPEK
31315														P02768	YLY	YLY
31319														P01859	STSESTAALGC[Pyridylethyl]LVK	STSESTAALGCLVK
31319														P01861	STSESTAALGC[Pyridylethyl]LVK	STSESTAALGCLVK
31321														P01859	STSESTAALGC[Pyridylethyl]LVK	STSESTAALGCLVK
31324														P02768	YLYE	YLYE
31326														P02787	LC[Pyridylethyl]MGSGLNLC[Pyridylethyl]EPNNK	LCMGSGLNLCEPNNK
31331														P02787	LC[Pyridylethyl]MGSGLNLC[Pyridylethyl]EPNNK	LCMGSGLNLCEPNNK
31333														P01871	YVTSAPMPEPQAPGR	YVTSAPMPEPQAPGR
31336														P02763	SDVVYTDWK	SDVVYTDWK
31339														P02675	DNDGWLTSDPR	DNDGWLTSDPR
31342														P01023	QTVSWAVTPK	QTVSWAVTPK
31350														A2NJV5	FSGSGSGTDFTLK	FSGSGSGTDFTLK
31350														A0A075B6S2	FSGSGSGTDFTLK	FSGSGSGTDFTLK
31350														A0A075B6S6	FSGSGSGTDFTLK	FSGSGSGTDFTLK
31350														P06310	FSGSGSGTDFTLK	FSGSGSGTDFTLK
31350														P01615	FSGSGSGTDFTLK	FSGSGSGTDFTLK
31350														A0A075B6P5	FSGSGSGTDFTLK	FSGSGSGTDFTLK
31350														P01614	FSGSGSGTDFTLK	FSGSGSGTDFTLK
31350														A0A0A0MRZ7	FSGSGSGTDFTLK	FSGSGSGTDFTLK
31350														A0A087WW87	FSGSGSGTDFTLK	FSGSGSGTDFTLK
31355														P00738	AVGDKLPEC[Pyridylethyl]EADDGC[Pyridylethyl]PKPPEIAHGYVEHSVR	AVGDKLPECEADDGCPKPPEIAHGYVEHSVR
31357														P02787	DSGFQMNQLR	DSGFQMNQLR
31360														P01024	VYAYYNLEESC[Pyridylethyl]TR	VYAYYNLEESCTR
31362														P02790	DYFMPC[Pyridylethyl]PGR	DYFMPCPGR
31363														P68871	VNVDEVGGEALGR	VNVDEVGGEALGR
31371														P01857	NQVSLTC[Pyridylethyl]LVK	NQVSLTCLVK
31371														P01859	NQVSLTC[Pyridylethyl]LVK	NQVSLTCLVK
31371														P01860	NQVSLTC[Pyridylethyl]LVK	NQVSLTCLVK
31371														P01861	NQVSLTC[Pyridylethyl]LVK	NQVSLTCLVK
31374														P01859	SLTC[Pyridylethyl][Pyridylethyl]LVK	SLTCLVK
31377														P01859	NQVSLTC[Pyridylethyl]LVK	NQVSLTCLVK
31378														P01859	VSLTC[Pyridylethyl][Pyridylethyl]LVK	VSLTCLVK
31381														P01024	IWDVVEK	IWDVVEK
31383														P01024	GLEVTITAR	GLEVTITAR
31386														A0A0A0MRZ8	LLIYDASNR	LLIYDASNR
31386														P04433	LLIYDASNR	LLIYDASNR
31392														P02774	YTFELSR	YTFELSR
31394														P02790	GGYTLVSGYPK	GGYTLVSGYPK
31397														P01023	VTGEGC[Pyridylethyl]VYLQTSLK	VTGEGCVYLQTSLK
31401														P01876	WLQGSQELPR	WLQGSQELPR
31401														P01877	WLQGSQELPR	WLQGSQELPR
31402														P01871	YAATSQVLLPSK	YAATSQVLLPSK
31408														P19652	SDVMYTDWK	SDVMYTDWK
31413														P00738	VMPIC[Pyridylethyl]LPSK	VMPICLPSK
31413														P00739	VMPIC[Pyridylethyl]LPSK	VMPICLPSK
31417														P02679	MLEEIMK	MLEEIMK
31420														P02675	SILENLR	SILENLR
31422														P01009	DTEEEDFHVDQVTTVK	DTEEEDFHVDQVTTVK
31427														P01024	GQGTLSVVTMYHAK	GQGTLSVVTMYHAK
31430														P01871	VSVFVPPR	VSVFVPPR
31440														P05090	NILTSNNIDVK	NILTSNNIDVK
31441														P04217	ATWSGAVLAGR	ATWSGAVLAGR
31444														P00738	PWQAK	PWQAK
31446														P00738	GSFPWQAK	GSFPWQAK
31446														P00739	GSFPWQAK	GSFPWQAK
31448														P01024	LSINTHPSQKPLSITVR	LSINTHPSQKPLSITVR
31453														P01011	EQLSLLDR	EQLSLLDR
31455														P01024	FYYIYNEK	FYYIYNEK
31476	P02787	EGYYGYTGAFR	0.818	16.772129398637503	S003	DAYYGYTGAFR	-16.772129398637503	1.0	1283.5476	1476.0	1.0	16.772129398637503	DAYYGYTGAFR	P02787	EGYYGYTGAFR	EGYYGYTGAFR
31476	P02788	ERYYGYTGAFR	0.818	71674.87307496472	S003	DAYYGYTGAFR	-16.772129398637503	1.0	1283.5476	1476.0	1.0	16.772129398637503	DAYYGYTGAFR	P02787	EGYYGYTGAFR	EGYYGYTGAFR
31479														P02768	LLVR	LLVR
31480														P02768	FQNALLVR	FQNALLVR
31482														P02768	QNALLVR	QNALLVR
31487														P02768	FQNA	FQNA
31489														P02768	NALLVR	NALLVR
31490														P02768	LVR	LVR
31491														P02768	ALLVR	ALLVR
31496	P02647	PYLDDFQK	1.0	7.350594075665597	S003	PYLDDFQK	-7.350594075665597	1.0	1025.4863	1496.0	1.0	7.350594075665597	PYLDDFQK
31496	Q9P2D7	QYLDQFQK	0.75	41181.578040895016	S003	PYLDDFQK	-7.350594075665597	1.0	1025.4863	1496.0	1.0	7.350594075665597	PYLDDFQK
31496	Q86TB9	PYLDDFYY	0.75	63882.031534644695	S003	PYLDDFQK	-7.350594075665597	1.0	1025.4863	1496.0	1.0	7.350594075665597	PYLDDFQK
31499														P02647	VQPYLDDFQK	VQPYLDDFQK
31501														P02768	VTEFAK	VTEFAK
31503	P02647	PYLDDFQK	1.0	7.643136057695461	S003	PYLDDFQK	-7.643136057695461	1.0	1025.486	1503.0	1.0	7.643136057695461	PYLDDFQK
31503	Q9P2D7	QYLDQFQK	0.75	41181.8585375984	S003	PYLDDFQK	-7.643136057695461	1.0	1025.486	1503.0	1.0	7.643136057695461	PYLDDFQK
31503	Q86TB9	PYLDDFYY	0.75	63882.30539046362	S003	PYLDDFQK	-7.643136057695461	1.0	1025.486	1503.0	1.0	7.643136057695461	PYLDDFQK
31507														P02768	LVNEV	LVNEV
31509														P02768	LVNEVTEFAK	LVNEVTEFAK
31515														P02768	EVTEFAK	EVTEFAK
31521														P02652	EQLTPLIK	EQLTPLIK
31522														P02787	EFQLFSSPHGK	EFQLFSSPHGK
31523														P02787	LFSSPHGK	LFSSPHGK
31525														P02787	FSSPHGK	FSSPHGK
31527														P02787	EFQLFSSPHGK	EFQLFSSPHGK
31532														P02787	C[Pyridylethyl]STSSLLEAC[Pyridylethyl]TFR	CSTSSLLEACTFR
31538														P02675	EDGGGWWYNR	EDGGGWWYNR
31543														P02675	EEAPSLRPAPPPISGGGYR	EEAPSLRPAPPPISGGGYR
31545														P02787	LC[Pyridylethyl][Pyridylethyl]LDNTR	LCLDNTR
31547														P02787	ADRDQYELLC[Pyridylethyl]LDNTR	ADRDQYELLCLDNTR
31548														P01700	SGTSASLAISGLR	SGTSASLAISGLR
31550														P02787	LLC[Pyridylethyl][Pyridylethyl]LDNTR	LLCLDNTR
31551														P02787	ADRDQYELLC[Pyridylethyl]LDNTR	ADRDQYELLCLDNTR
31560														P01023	MC[Pyridylethyl]PQLQQYEMHGPEGLR	MCPQLQQYEMHGPEGLR
31561														P02763	TEDTIFLR	TEDTIFLR
31561														P19652	TEDTIFLR	TEDTIFLR
31563														P02787	DLLFK	DLLFK
31570														P02787	LFK	LFK
31572														P02787	FDEFFSEGC[Pyridylethyl]APGSK	FDEFFSEGCAPGSK
31577														P02768	FQN[Deamidated]ALLVR	FQNALLVR
31579														P02763	NWGLSVYADKPETTK	NWGLSVYADKPETTK
31580														P01024	ISLPESLK	ISLPESLK
31581														P01024	DIC[Pyridylethyl]EEQVNSLPGSITK	DICEEQVNSLPGSITK
31586														P02671	RLEVDIDIK	RLEVDIDIK
31591														P01009	LYHSEAFTVNFGDTEEAKK	LYHSEAFTVNFGDTEEAKK
31592														P01009	LYHSEAFTVNFGDTEEAKK	LYHSEAFTVNFGDTEEAKK
31595														P01023	HNVYINGITYTPVSSTNEK	HNVYINGITYTPVSSTNEK
31596														P01009	LQHLENELTHDIITK	LQHLENELTHDIITK
31598														P01009	LQHLENELTHDIITK	LQHLENELTHDIITK
31602														P10909	VTTVASHTSDSDVPSGVTEVVVK	VTTVASHTSDSDVPSGVTEVVVK
31603														P02675	KGGETSEMYLIQPDSSVKPYR	KGGETSEMYLIQPDSSVKPYR
31609														P01023	NEDSLVFVQTDK	NEDSLVFVQTDK
31610														P00738	VTSIQ[Deamidated]DWVQK	VTSIQDWVQK
31612														P01871	FTC[Pyridylethyl]TVTHTDLPSPLK	FTCTVTHTDLPSPLK
31617														P01871	FTC[Pyridylethyl]TVTHTDLPSPLK	FTCTVTHTDLPSPLK
31620														P02768	KVPQVST	KVPQVST
31627														P02768	KVPQVSTPT	KVPQVSTPT
31628														P02768	LVEVSR	LVEVSR
31631														P02768	KVPQVSTPTL	KVPQVSTPTL
31646														P02768	KVPQV	KVPQV
31653														P02768	EVSR	EVSR
31657														P02768	KVPQVSTPTLVEVSR	KVPQVSTPTLVEVSR
31661														P02768	PTLVEVSR	PTLVEVSR
31663														P02768	KVPQVSTPT	KVPQVSTPT
31667														P02768	KVPQVST	KVPQVST
31669														P02768	KVPQVS	KVPQVS
31670														P02768	TLVEVSR	TLVEVSR
31674														P68871	SAVTALWGK	SAVTALWGK
31679														P01023	VGFYESDVMGR	VGFYESDVMGR
31696	P02768	LVRPEVDVM	0.889	17.627906831746948	S003	LVRPEVDVK	2775.278122209673	1.0	1057.5524	1696.0	1.0	2775.278122209673	LVRPEVDVK
31701														P02647	WQEEMELYR	WQEEMELYR
31705	P02787	SASDLTWDNLK	1.0	16.891420664046958	S003	SASDLTWDNLK	-16.891420664046958	1.0	1249.5848	1705.0	1.0	16.891420664046958	SASDLTWDNLK	P02787	SASDLTWDNLK	SASDLTWDNLK
31710														P01857	WQQGNVFSC[Pyridylethyl]SVMHEALHNHYTQK	WQQGNVFSCSVMHEALHNHYTQK
31710														P01859	WQQGNVFSC[Pyridylethyl]SVMHEALHNHYTQK	WQQGNVFSCSVMHEALHNHYTQK
31714														P02765	TVVQPSVGAAAGPVVPPC[Pyridylethyl]PGR	TVVQPSVGAAAGPVVPPCPGR
31717														P19652	EHVAHLLFLR	EHVAHLLFLR
31718														P19652	EHVAHLLFLR	EHVAHLLFLR
31722														P02774	THLPEVFLSK	THLPEVFLSK
31727	P01009	LSITGTYDLK	0.9	16.402526900176568	S003	LSLTGTYDLK	-16.402526900176568	1.0	1110.5859	1727.0	1.0	16.402526900176568	LSLTGTYDLK	P01009	LSITGTYDLK	LSITGTYDLK
31735														P01859	GPSVFPLAPC[Pyridylethyl]SR	GPSVFPLAPCSR
31738														P01023	LHTEAQIQEEGTVVELTGR	LHTEAQIQEEGTVVELTGR
31739														P01859	FPLAPC[Pyridylethyl][Pyridylethyl]SR	FPLAPCSR
31741														P01859	SVFPLAPC[Pyridylethyl][Pyridylethyl]SR	SVFPLAPCSR
31742														P01859	GPSVFPLAPC[Pyridylethyl]SR	GPSVFPLAPCSR
31742														P01860	GPSVFPLAPC[Pyridylethyl]SR	GPSVFPLAPCSR
31742														P01861	GPSVFPLAPC[Pyridylethyl]SR	GPSVFPLAPCSR
31748														P01023	TEVSSNHVLIYLDK	TEVSSNHVLIYLDK
31749														P02675	IRPFFPQQ	IRPFFPQQ
31752														P01024	NTMILEIC[Pyridylethyl]TR	NTMILEICTR
31753														P01024	NTMILEIC[Pyridylethyl]TR	NTMILEICTR
31758														P02675	DNENVVNEYSSELEK	DNENVVNEYSSELEK
31759														P02675	VYC[Pyridylethyl]DMNTENGGWTVIQNR	VYCDMNTENGGWTVIQNR
31762														P02765	HTFMGVVSLGSPSGEVSHPR	HTFMGVVSLGSPSGEVSHPR
31769														P01857	TPEVTC[Pyridylethyl]VVVDVSHEDPEVK	TPEVTCVVVDVSHEDPEVK
31775														P02790	YYC[Pyridylethyl]FQGNQFLR	YYCFQGNQFLR
31776														P01857	DVSHEDPEVK	DVSHEDPEVK
31777														P02768	VELVK	VELVK
31783														P02768	QTAL	QTAL
31786														P02768	QTALVELVK	QTALVELVK
31787														P02768	ELVK	ELVK
31789														P02768	QTALV	QTALV
31790														P02768	ALVELVK	ALVELVK
31792														P02768	TALVELVK	TALVELVK
31806														P01023	GHFSISIPVK	GHFSISIPVK
31815														P01023	FEVQVTVPK	FEVQVTVPK
31832														P02787	NEKDYELLC[Pyridylethyl][Pyridylethyl]LDGTR	NEKDYELLCLDGTR
31833														P02787	NLNEKDYELLC[Pyridylethyl]LDGTR	NLNEKDYELLCLDGTR
31839														P02768	RPC[Pyridylethyl][Pyridylethyl]FSALEVD	RPCFSALEVD
31846														P02768	TYVPK	TYVPK
31850														P02768	YVPK	YVPK
31852														P02768	RPC[Pyridylethyl][Pyridylethyl]FSALEVDETYV	RPCFSALEVDETYV
31853														P02768	RPC[Pyridylethyl][Pyridylethyl]FSALEV	RPCFSALEV
31858														P02768	RPC[Pyridylethyl][Pyridylethyl]FSALEVDET	RPCFSALEVDET
31861														P69892	LLVVYPWTQRFFDSFGNLSSASAIM[Oxidation]GN[Deamidated]PK	LLVVYPWTQRFFDSFGNLSSASAIMGNPK
31861														P69891	LLVVYPWTQRFFDSFGNLSSASAIM[Oxidation]GN[Deamidated]PK	LLVVYPWTQRFFDSFGNLSSASAIMGNPK
31862														P02768	RPC[Pyridylethyl]FSALEVDETYVPK	RPCFSALEVDETYVPK
31867														P02768	RPC[Pyridylethyl][Pyridylethyl]FSA	RPCFSA
31871														P02768	EVDETYVPK	EVDETYVPK
31874														P02768	RPC[Pyridylethyl][Pyridylethyl]FSAL	RPCFSAL
31875														P02768	RPC[Pyridylethyl][Pyridylethyl]FSALEVDE	RPCFSALEVDE
31876														P02768	ETYVPK	ETYVPK
31877														P02768	DETYVPK	DETYVPK
31884														P04004	FEDGVLDPDYPR	FEDGVLDPDYPR
31886														P01023	PASHAHLR	PASHAHLR
31887														P01023	VDLSFSPSQSLPASHAHLR	VDLSFSPSQSLPASHAHLR
31888														P01023	VDLSFSPSQSLPASHAHLR	VDLSFSPSQSLPASHAHLR
31914														P00738	YVMLPVADQDQC[Pyridylethyl]IR	YVMLPVADQDQCIR
31918														P02768	KLVAASQAALGL	KLVAASQAALGL
31921														P02787	DQYELLC[Pyridylethyl]LDNTR	DQYELLCLDNTR
31928														P01871	GVALHRPDVYLLPPAR	GVALHRPDVYLLPPAR
31930														P01857	GPSVFPLAPSSK	GPSVFPLAPSSK
31935														P01871	GVALHRPD	GVALHRPD
31937														P01857	PLAPSSK	PLAPSSK
31939														P01009	LYHSEAFTVNFGDTEEAK	LYHSEAFTVNFGDTEEAK
31951														P02768	LGEYK	LGEYK
31959														P01860	WYVDGVEVHNAK	WYVDGVEVHNAK
31966														P02768	EQLGEYK	EQLGEYK
31969														P01857	FNWYVDGVEVHNAK	FNWYVDGVEVHNAK
31973														P02768	GEYK	GEYK
31974														P02768	QNC[Pyridylethyl]ELFEQLGEYK	QNCELFEQLGEYK
31977														P02768	QNC[Pyridylethyl][Pyridylethyl]EL	QNCEL
31979														P02768	QLGEYK	QLGEYK
31982														P02768	QNC[Pyridylethyl][Pyridylethyl]ELFE	QNCELFE
31983														P02768	QNC[Pyridylethyl][Pyridylethyl]EL	QNCEL
31989														P02654	EWFSETFQK	EWFSETFQK
31991														P01024	VELLHNPAFC[Pyridylethyl]SLATTK	VELLHNPAFCSLATTK
32000														P01024	QPSSAFAAFVK	QPSSAFAAFVK
32001														P01009	LGQLGITK	LGQLGITK
32003														P01009	SVLGQLGITK	SVLGQLGITK
32004														P01876	DASGVTFTWTPSSGK	DASGVTFTWTPSSGK
32008														P01011	EIGELYLPK	EIGELYLPK
32012														P02679	QSGLYFIKPLK	QSGLYFIKPLK
32014														P02768	VPQVSTPTLVEVSR	VPQVSTPTLVEVSR
32015														P02679	QSGLYFIKPLK	QSGLYFIKPLK
32016														P02768	VPQVSTPTLVEVSR	VPQVSTPTLVEVSR
32032														P00738	SPVGVQPILNEHTFC[Pyridylethyl]AGMSK	SPVGVQPILNEHTFCAGMSK
32033														P02787	DYELLC[Pyridylethyl]LDGTR	DYELLCLDGTR
32035														P02787	ELLC[Pyridylethyl][Pyridylethyl]LDGTR	ELLCLDGTR
32048														P02671	MKPVPDLVPGNFK	MKPVPDLVPGNFK
32050														P02671	PGNFK	PGNFK
32052														P01871	QIQVSWLR	QIQVSWLR
32054														P01871	QIQVSWLR	QIQVSWLR
32062														P02647	SQFEGSALGK	SQFEGSALGK
32064														P02647	DYVSQFEGSALGK	DYVSQFEGSALGK
32072														P01023	QQNAQGGFSSTQDTVVALHALSK	QQNAQGGFSSTQDTVVALHALSK
32074														P01619	FSGSGSGTDFTLTISR	FSGSGSGTDFTLTISR
32074														A0A0C4DH25	FSGSGSGTDFTLTISR	FSGSGSGTDFTLTISR
32077														P02675	HQLYIDETVNSNIPTNLR	HQLYIDETVNSNIPTNLR
32080														P02675	HQLYIDETVNSNIPTNLR	HQLYIDETVNSNIPTNLR
32082														P01876	DLC[Pyridylethyl]GC[Pyridylethyl]YSVSSVLPGC[Pyridylethyl]AEPWNHGK	DLCGCYSVSSVLPGCAEPWNHGK
32086														P02768	RHPD	RHPD
32091														P02768	VVLLLR	VVLLLR
32092														P02768	RHPDYSV	RHPDYSV
32093														P02768	SVVLLLR	SVVLLLR
32094														P02768	PDYSVVLLLR	PDYSVVLLLR
32096														P02768	RHPDY	RHPDY
32097														P02768	LLLR	LLLR
32098														P02768	RHPDYS	RHPDYS
32099														P02768	RHPDYS	RHPDYS
32102														P02768	RHPDYSVVL	RHPDYSVVL
32104														P02768	RHPDYSVVLLLR	RHPDYSVVLLLR
32105														P02768	VLLLR	VLLLR
32110														P02768	YSVVLLLR	YSVVLLLR
32111														P02768	LLR	LLR
32113														P02768	RHPDYSV	RHPDYSV
32114														P01023	SPC[Pyridylethyl]YGYQWVSEEHEEAHHTAYLVFSPSK	SPCYGYQWVSEEHEEAHHTAYLVFSPSK
32142														P20742	SGFIPLKPTVK	SGFIPLKPTVK
32145	P01834	DSTYSLSSTLTLSK	1.0	14.00429915324715	S003	DSTYSLSSTLTLSK	-14.00429915324715	1.0	1502.7374	2145.0	1.0	14.00429915324715	DSTYSLSSTLTLSK	P01834	DSTYSLSSTLTLSK	DSTYSLSSTLTLSK
32151														P01834	DSTYSLSSTLTLSK	DSTYSLSSTLTLSK
32152														P01023	MVSGFIPLKPTVK	MVSGFIPLKPTVK
32152														P20742	MVSGFIPLKPTVK	MVSGFIPLKPTVK
32178														P01009	VFSNGADLSGVTEEAPLK	VFSNGADLSGVTEEAPLK
32179														P02763	GGQEHFAHLLILR	GGQEHFAHLLILR
32181														P02763	YVGGQEHFAHLLILR	YVGGQEHFAHLLILR
32192														P01024	VPVAVQGEDTVQSLTQGDGVAK	VPVAVQGEDTVQSLTQGDGVAK
32199														P02790	NFPSPVDAAFR	NFPSPVDAAFR
32202														P02675	NYC[Pyridylethyl]GLPGEYWLGNDK	NYCGLPGEYWLGNDK
32209														P02671	GLIDEVNQDFTNR	GLIDEVNQDFTNR
32220														P01023	DLTGFPGPLN[Deamidated]DQDN[Deamidated]EDC[Pyridylethyl]IN[Deamidated]R	DLTGFPGPLNDQDNEDCINR
32222														P01024	NTLIIYLDK	NTLIIYLDK
32243														P00450	ALYLQYTDETFR	ALYLQYTDETFR
32249														P02656	GWVTDGFSSLK	GWVTDGFSSLK
32259														P02763	TYMLAFDVNDEK	TYMLAFDVNDEK
32267														P01024	TVMVNIENPEGIPVK	TVMVNIENPEGIPVK
32269														P01876	KGDTFSC[Pyridylethyl]MVGHEALPLAFTQK	KGDTFSCMVGHEALPLAFTQK
32279														P02768	SQAALGL	SQAALGL
32289														P02768	LVAASQAA	LVAASQAA
32290														P02768	ASQAALGL	ASQAALGL
32291														P02768	LVAASQAALG	LVAASQAALG
32297														P02768	LVAASQAALGL	LVAASQAALGL
32307														P02768	LVAASQ	LVAASQ
32313														P02768	LVAA	LVAA
32315														P02768	AASQAALGL	AASQAALGL
32317														P02768	ALGL	ALGL
32322														P01009	VFSN[Deamidated]GADLSGVTEEAPLK	VFSNGADLSGVTEEAPLK
32333														P02768	LVRPEVDVMC[Pyridylethyl]TAFHDNEETFLKK	LVRPEVDVMCTAFHDNEETFLKK
32338														P02790	SGAQATWTELPWPHEK	SGAQATWTELPWPHEK
32351														P02679	AIQLTYNPDESSKPNMIDAATLK	AIQLTYNPDESSKPNMIDAATLK
32367														P01024	LVAYYTLIGASGQR	LVAYYTLIGASGQR
32368	P02647	VKDLATVYVDVLK	1.0	17.881252464653272	S003	VKDLATVYVDVLK	-17.881252464653272	1.0	1462.8254	2368.0	1.0	17.881252464653272	VKDLATVYVDVLK	P02647	VKDLATVYVDVLK	VKDLATVYVDVLK
32371														P02647	YVDVLK	YVDVLK
32375														P01023	VYDYYETDEFAIAEYNAPC[Pyridylethyl]SK	VYDYYETDEFAIAEYNAPCSK
32378														P01023	NALFC[Pyridylethyl]LESAWK	NALFCLESAWK
32380														P01023	LFC[Pyridylethyl][Pyridylethyl]LESAWK	LFCLESAWK
32381														P01009	KLSSWVLLMK	KLSSWVLLMK
32384														P01024	VHQYFNVELIQPGAVK	VHQYFNVELIQPGAVK
32385														P01024	AGDFLEANYMNLQR	AGDFLEANYMNLQR
32390														P01024	LMNIFLK	LMNIFLK
32396														P19652	TLMFGSYLDDEK	TLMFGSYLDDEK
32434														P06312	LLIYWASTR	LLIYWASTR
32440														P01024	SNLDEDIIAEENIVSR	SNLDEDIIAEENIVSR
32455														P01859	C[Pyridylethyl]C[Pyridylethyl]VEC[Pyridylethyl]PPC[Pyridylethyl]PAPPVAGPSVFLFPPKPK	CCVECPPCPAPPVAGPSVFLFPPKPK
32465														P02768	LLLR	LLLR
32468														P02768	VLLLR	VLLLR
32472														P0C0L5	LNMGITDLQGLR	LNMGITDLQGLR
32472														P0C0L4	LNMGITDLQGLR	LNMGITDLQGLR
32475														P02768	HPDYSVVLLLR	HPDYSVVLLLR
32480														P02768	HPDYSVV	HPDYSVV
32496	P05783	LLEDGEDFNLGDALDSSNSMQTIQKTTTRR	0.8	47130.50452062632	S003	LLEDGEDFNLGDALDSSNSMQTVQKSLEAA	-7.336692903392056	1.0	3197.4556	2496.0	0.79	7.336692903392056	LLEDGEDFNLGDALDSSNSMQTVQKSLEAA
32497														P01834	SGTASVVC[Pyridylethyl]LLN[Deamidated]NFYPR	SGTASVVCLLNNFYPR
32511														P00450	GAYPLSIEPIGVR	GAYPLSIEPIGVR
32528														P01023	DTVIKPLLVEPEGLEK	DTVIKPLLVEPEGLEK
32530														P01023	IAQWQSFQLEGGLK	IAQWQSFQLEGGLK
32531	P0DP24	SLGQNPTEAELQDMINEVDADGNGTIDFPEFLTMMARKMKD	0.829	2143.1552932699024	S003	SLGQNPTEAELQDMLN(+.98)EVDADGNGTLDFPEFLTMMALRHLK	34.33093763310579	1.0	4562.305	2531.0	0.76	34.33093763310579	SLGQNPTEAELQDMLNEVDADGNGTLDFPEFLTMMALRHLK
32531	P0DP25	SLGQNPTEAELQDMINEVDADGNGTIDFPEFLTMMARKMKD	0.829	2143.1552932699024	S003	SLGQNPTEAELQDMLN(+.98)EVDADGNGTLDFPEFLTMMALRHLK	34.33093763310579	1.0	4562.305	2531.0	0.76	34.33093763310579	SLGQNPTEAELQDMLNEVDADGNGTLDFPEFLTMMALRHLK
32531	P0DP23	SLGQNPTEAELQDMINEVDADGNGTIDFPEFLTMMARKMKD	0.829	2143.1552932699024	S003	SLGQNPTEAELQDMLN(+.98)EVDADGNGTLDFPEFLTMMALRHLK	34.33093763310579	1.0	4562.305	2531.0	0.76	34.33093763310579	SLGQNPTEAELQDMLNEVDADGNGTLDFPEFLTMMALRHLK
32542														P02679	TSTADYAM[Oxidation]FKVGPEADK	TSTADYAMFKVGPEADK
32548														P01024	SEFPESWLWNVEDLKEPPK	SEFPESWLWNVEDLKEPPK
32550														P02768	EFNA	EFNA
32552														P01024	AVLYNYR	AVLYNYR
32553														P02768	AETFTFHADIC[Pyridylethyl][Pyridylethyl]TLSEK	AETFTFHADICTLSEK
32555														P02768	EFNAETFTFHADIC[Pyridylethyl]TLSEK	EFNAETFTFHADICTLSEK
32566														P02768	ETFTFHADIC[Pyridylethyl][Pyridylethyl]TLSEK	ETFTFHADICTLSEK
32579														P02768	DVMC[Pyridylethyl][Pyridylethyl]TAFHDNEETFLK	DVMCTAFHDNEETFLK
32580														P02768	LVRPEVDVMC[Pyridylethyl]TAFHDNEETFLK	LVRPEVDVMCTAFHDNEETFLK
32591														P02768	LVRPEVD	LVRPEVD
32614														P01023	SSSNEEVMFLTVQVK	SSSNEEVMFLTVQVK
32628														P00738	DIAPTLTLYVGK	DIAPTLTLYVGK
32628														P00739	DIAPTLTLYVGK	DIAPTLTLYVGK
32641														P01024	KVEGTAFVIFGIQDGEQR	KVEGTAFVIFGIQDGEQR
32655	P0DOY3	YAASSYLSLTPEQWK	0.867	12.230248280120367	S003	AYASSYLSLTPEQWK	-12.230248280120367	1.0	1743.8375	2655.0	1.0	12.230248280120367	AYASSYLSLTPEQWK	P0DOY2	YAASSYLSLTPEQWK	YAASSYLSLTPEQWK
32655	P0DOY3	YAASSYLSLTPEQWK	0.867	12.230248280120367	S003	AYASSYLSLTPEQWK	-12.230248280120367	1.0	1743.8375	2655.0	1.0	12.230248280120367	AYASSYLSLTPEQWK	P0DOY3	YAASSYLSLTPEQWK	YAASSYLSLTPEQWK
32655	P0DOY3	YAASSYLSLTPEQWK	0.867	12.230248280120367	S003	AYASSYLSLTPEQWK	-12.230248280120367	1.0	1743.8375	2655.0	1.0	12.230248280120367	AYASSYLSLTPEQWK	B9A064	YAASSYLSLTPEQWK	YAASSYLSLTPEQWK
32655	P0DOY3	YAASSYLSLTPEQWK	0.867	12.230248280120367	S003	AYASSYLSLTPEQWK	-12.230248280120367	1.0	1743.8375	2655.0	1.0	12.230248280120367	AYASSYLSLTPEQWK	P0CG04	YAASSYLSLTPEQWK	YAASSYLSLTPEQWK
32655	P0DOY3	YAASSYLSLTPEQWK	0.867	12.230248280120367	S003	AYASSYLSLTPEQWK	-12.230248280120367	1.0	1743.8375	2655.0	1.0	12.230248280120367	AYASSYLSLTPEQWK	P0CF74	YAASSYLSLTPEQWK	YAASSYLSLTPEQWK
32655	P0DOY3	YAASSYLSLTPEQWK	0.867	12.230248280120367	S003	AYASSYLSLTPEQWK	-12.230248280120367	1.0	1743.8375	2655.0	1.0	12.230248280120367	AYASSYLSLTPEQWK	A0M8Q6	YAASSYLSLTPEQWK	YAASSYLSLTPEQWK
32655	P0CG04	YAASSYLSLTPEQWK	0.867	12.230248280120367	S003	AYASSYLSLTPEQWK	-12.230248280120367	1.0	1743.8375	2655.0	1.0	12.230248280120367	AYASSYLSLTPEQWK	P0DOY2	YAASSYLSLTPEQWK	YAASSYLSLTPEQWK
32655	P0CG04	YAASSYLSLTPEQWK	0.867	12.230248280120367	S003	AYASSYLSLTPEQWK	-12.230248280120367	1.0	1743.8375	2655.0	1.0	12.230248280120367	AYASSYLSLTPEQWK	P0DOY3	YAASSYLSLTPEQWK	YAASSYLSLTPEQWK
32655	P0CG04	YAASSYLSLTPEQWK	0.867	12.230248280120367	S003	AYASSYLSLTPEQWK	-12.230248280120367	1.0	1743.8375	2655.0	1.0	12.230248280120367	AYASSYLSLTPEQWK	B9A064	YAASSYLSLTPEQWK	YAASSYLSLTPEQWK
32655	P0CG04	YAASSYLSLTPEQWK	0.867	12.230248280120367	S003	AYASSYLSLTPEQWK	-12.230248280120367	1.0	1743.8375	2655.0	1.0	12.230248280120367	AYASSYLSLTPEQWK	P0CG04	YAASSYLSLTPEQWK	YAASSYLSLTPEQWK
32655	P0CG04	YAASSYLSLTPEQWK	0.867	12.230248280120367	S003	AYASSYLSLTPEQWK	-12.230248280120367	1.0	1743.8375	2655.0	1.0	12.230248280120367	AYASSYLSLTPEQWK	P0CF74	YAASSYLSLTPEQWK	YAASSYLSLTPEQWK
32655	P0CG04	YAASSYLSLTPEQWK	0.867	12.230248280120367	S003	AYASSYLSLTPEQWK	-12.230248280120367	1.0	1743.8375	2655.0	1.0	12.230248280120367	AYASSYLSLTPEQWK	A0M8Q6	YAASSYLSLTPEQWK	YAASSYLSLTPEQWK
32655	A0M8Q6	YAASSYLSLTPEQWK	0.867	12.230248280120367	S003	AYASSYLSLTPEQWK	-12.230248280120367	1.0	1743.8375	2655.0	1.0	12.230248280120367	AYASSYLSLTPEQWK	P0DOY2	YAASSYLSLTPEQWK	YAASSYLSLTPEQWK
32655	A0M8Q6	YAASSYLSLTPEQWK	0.867	12.230248280120367	S003	AYASSYLSLTPEQWK	-12.230248280120367	1.0	1743.8375	2655.0	1.0	12.230248280120367	AYASSYLSLTPEQWK	P0DOY3	YAASSYLSLTPEQWK	YAASSYLSLTPEQWK
32655	A0M8Q6	YAASSYLSLTPEQWK	0.867	12.230248280120367	S003	AYASSYLSLTPEQWK	-12.230248280120367	1.0	1743.8375	2655.0	1.0	12.230248280120367	AYASSYLSLTPEQWK	B9A064	YAASSYLSLTPEQWK	YAASSYLSLTPEQWK
32655	A0M8Q6	YAASSYLSLTPEQWK	0.867	12.230248280120367	S003	AYASSYLSLTPEQWK	-12.230248280120367	1.0	1743.8375	2655.0	1.0	12.230248280120367	AYASSYLSLTPEQWK	P0CG04	YAASSYLSLTPEQWK	YAASSYLSLTPEQWK
32655	A0M8Q6	YAASSYLSLTPEQWK	0.867	12.230248280120367	S003	AYASSYLSLTPEQWK	-12.230248280120367	1.0	1743.8375	2655.0	1.0	12.230248280120367	AYASSYLSLTPEQWK	P0CF74	YAASSYLSLTPEQWK	YAASSYLSLTPEQWK
32655	A0M8Q6	YAASSYLSLTPEQWK	0.867	12.230248280120367	S003	AYASSYLSLTPEQWK	-12.230248280120367	1.0	1743.8375	2655.0	1.0	12.230248280120367	AYASSYLSLTPEQWK	A0M8Q6	YAASSYLSLTPEQWK	YAASSYLSLTPEQWK
32655	B9A064	YAASSYLSLTPEQWK	0.867	12.230248280120367	S003	AYASSYLSLTPEQWK	-12.230248280120367	1.0	1743.8375	2655.0	1.0	12.230248280120367	AYASSYLSLTPEQWK	P0DOY2	YAASSYLSLTPEQWK	YAASSYLSLTPEQWK
32655	B9A064	YAASSYLSLTPEQWK	0.867	12.230248280120367	S003	AYASSYLSLTPEQWK	-12.230248280120367	1.0	1743.8375	2655.0	1.0	12.230248280120367	AYASSYLSLTPEQWK	P0DOY3	YAASSYLSLTPEQWK	YAASSYLSLTPEQWK
32655	B9A064	YAASSYLSLTPEQWK	0.867	12.230248280120367	S003	AYASSYLSLTPEQWK	-12.230248280120367	1.0	1743.8375	2655.0	1.0	12.230248280120367	AYASSYLSLTPEQWK	B9A064	YAASSYLSLTPEQWK	YAASSYLSLTPEQWK
32655	B9A064	YAASSYLSLTPEQWK	0.867	12.230248280120367	S003	AYASSYLSLTPEQWK	-12.230248280120367	1.0	1743.8375	2655.0	1.0	12.230248280120367	AYASSYLSLTPEQWK	P0CG04	YAASSYLSLTPEQWK	YAASSYLSLTPEQWK
32655	B9A064	YAASSYLSLTPEQWK	0.867	12.230248280120367	S003	AYASSYLSLTPEQWK	-12.230248280120367	1.0	1743.8375	2655.0	1.0	12.230248280120367	AYASSYLSLTPEQWK	P0CF74	YAASSYLSLTPEQWK	YAASSYLSLTPEQWK
32655	B9A064	YAASSYLSLTPEQWK	0.867	12.230248280120367	S003	AYASSYLSLTPEQWK	-12.230248280120367	1.0	1743.8375	2655.0	1.0	12.230248280120367	AYASSYLSLTPEQWK	A0M8Q6	YAASSYLSLTPEQWK	YAASSYLSLTPEQWK
32655	P0DOY2	YAASSYLSLTPEQWK	0.867	12.230248280120367	S003	AYASSYLSLTPEQWK	-12.230248280120367	1.0	1743.8375	2655.0	1.0	12.230248280120367	AYASSYLSLTPEQWK	P0DOY2	YAASSYLSLTPEQWK	YAASSYLSLTPEQWK
32655	P0DOY2	YAASSYLSLTPEQWK	0.867	12.230248280120367	S003	AYASSYLSLTPEQWK	-12.230248280120367	1.0	1743.8375	2655.0	1.0	12.230248280120367	AYASSYLSLTPEQWK	P0DOY3	YAASSYLSLTPEQWK	YAASSYLSLTPEQWK
32655	P0DOY2	YAASSYLSLTPEQWK	0.867	12.230248280120367	S003	AYASSYLSLTPEQWK	-12.230248280120367	1.0	1743.8375	2655.0	1.0	12.230248280120367	AYASSYLSLTPEQWK	B9A064	YAASSYLSLTPEQWK	YAASSYLSLTPEQWK
32655	P0DOY2	YAASSYLSLTPEQWK	0.867	12.230248280120367	S003	AYASSYLSLTPEQWK	-12.230248280120367	1.0	1743.8375	2655.0	1.0	12.230248280120367	AYASSYLSLTPEQWK	P0CG04	YAASSYLSLTPEQWK	YAASSYLSLTPEQWK
32655	P0DOY2	YAASSYLSLTPEQWK	0.867	12.230248280120367	S003	AYASSYLSLTPEQWK	-12.230248280120367	1.0	1743.8375	2655.0	1.0	12.230248280120367	AYASSYLSLTPEQWK	P0CF74	YAASSYLSLTPEQWK	YAASSYLSLTPEQWK
32655	P0DOY2	YAASSYLSLTPEQWK	0.867	12.230248280120367	S003	AYASSYLSLTPEQWK	-12.230248280120367	1.0	1743.8375	2655.0	1.0	12.230248280120367	AYASSYLSLTPEQWK	A0M8Q6	YAASSYLSLTPEQWK	YAASSYLSLTPEQWK
32668	P02787	MYLGYEYVTAIR	0.917	16.509798373088053	S003	MYLGYEYVTALR	-16.509798373088053	1.0	1478.7104	2668.0	1.0	16.509798373088053	MYLGYEYVTALR	P02787	MYLGYEYVTAIR	MYLGYEYVTAIR
32669														P01876	QEPSQGTTTFAVTSILR	QEPSQGTTTFAVTSILR
32685														P02787	EDPQTFYYAVAVVK	EDPQTFYYAVAVVK
32690														P01024	LESEETMVLEAHDAQGDVPVTVTVHDFPGK	LESEETMVLEAHDAQGDVPVTVTVHDFPGK
32716														P02679	EGFGHLSPTGTTEFWLGNEK	EGFGHLSPTGTTEFWLGNEK
32730														P68871	LLVVYPWTQR	LLVVYPWTQR
32730														P69892	LLVVYPWTQR	LLVVYPWTQR
32730														P02100	LLVVYPWTQR	LLVVYPWTQR
32730														P02042	LLVVYPWTQR	LLVVYPWTQR
32730														P69891	LLVVYPWTQR	LLVVYPWTQR
32741														P02647	LLDNWDSVTSTFSK	LLDNWDSVTSTFSK
32782														P01857	GFYPSDIAVEWESNGQPENNYK	GFYPSDIAVEWESNGQPENNYK
32782														P01861	GFYPSDIAVEWESNGQPENNYK	GFYPSDIAVEWESNGQPENNYK
32795														P01009	LSSWVLLMK	LSSWVLLMK
32806														P02768	DDFAAFVEK	DDFAAFVEK
32811														P02768	AFVEK	AFVEK
32816														P02768	AVMDDFAAFVEK	AVMDDFAAFVEK
32866														P01857	THTC[Pyridylethyl]PPC[Pyridylethyl]PAPELLGGPSVFLFPPKPK	THTCPPCPAPELLGGPSVFLFPPKPK
32874														P02647	DLATVYVDVLK	DLATVYVDVLK
32876														P01024	TELRPGETLNVNFLLR	TELRPGETLNVNFLLR
32878														P02647	DLATVYVDVLK	DLATVYVDVLK
32898														P01023	ETTFNSLLC[Pyridylethyl]PSGGEVSEELSLK	ETTFNSLLCPSGGEVSEELSLK
32953														P02790	EVGTPHGIILDSVDAAFIC[Pyridylethyl]PGSSR	EVGTPHGIILDSVDAAFICPGSSR
32954														P02790	EVGTPHGIILDSVDAAFIC[Pyridylethyl]PGSSR	EVGTPHGIILDSVDAAFICPGSSR
32956														P01024	QC[Pyridylethyl]QDLGAFTESMVVFGC[Pyridylethyl]PN	QCQDLGAFTESMVVFGCPN
32966														P01023	QFSFPLSSEPFQGSYK	QFSFPLSSEPFQGSYK
32974														P01023	SFVHLEPMSHELPC[Pyridylethyl]GHTQTVQAHYILNGGTLLGLK	SFVHLEPMSHELPCGHTQTVQAHYILNGGTLLGLK
32988														P01859	VVSVLTVVHQDWLNGK	VVSVLTVVHQDWLNGK
32991														P01859	VVSVLTVVHQDWLNGK	VVSVLTVVHQDWLNGK
32992														P01859	SVLTVVHQDWLNGK	SVLTVVHQDWLNGK
33000														P02763	WFYIASAFR	WFYIASAFR
33000														P19652	WFYIASAFR	WFYIASAFR
33005														P01834	NNFYPR	NNFYPR
33006														P01834	LLNNFYPR	LLNNFYPR
33008														P01834	VC[Pyridylethyl][Pyridylethyl]LLNNFYPR	VCLLNNFYPR
33010														P10909	EIQNAVN[Deamidated]GVKQ[Deamidated]IK	EIQNAVNGVKQIK
33011														P01834	SGTASVVC[Pyridylethyl]LLNNFYPR	SGTASVVCLLNNFYPR
33021														P01834	SVVC[Pyridylethyl][Pyridylethyl]LLNNFYPR	SVVCLLNNFYPR
33025														P01834	VVC[Pyridylethyl][Pyridylethyl]LLNNFYPR	VVCLLNNFYPR
33036														P02763	EQLGEFYEALDC[Pyridylethyl]LR	EQLGEFYEALDCLR
33037														P01857	TTPPVLDSDGSFFLYSK	TTPPVLDSDGSFFLYSK
33038														P02763	EQLGEFYEALDC[Pyridylethyl]LR	EQLGEFYEALDCLR
33042														P01857	TTPPVLDSDGSFFLYSK	TTPPVLDSDGSFFLYSK
33064														P01024	TMQALPYSTVGNSNNYLHLSVLR	TMQALPYSTVGNSNNYLHLSVLR
33074														P02768	AEFAEVSKLVTDLTKVHTEC[Pyridylethyl]C[Pyridylethyl]HGDLLEC[Pyridylethyl]ADDR	AEFAEVSKLVTDLTKVHTECCHGDLLECADDR
33087														P02790	LLQDEFPGIPSPLDAAVEC[Pyridylethyl]HR	LLQDEFPGIPSPLDAAVECHR
33089														P02790	PSPLDAAVEC[Pyridylethyl][Pyridylethyl]HR	PSPLDAAVECHR
33092														P02790	LLQDEFPGI	LLQDEFPGI
33104														P01011	ITLLSALVETR	ITLLSALVETR
33106														P04217	VTLTC[Pyridylethyl]VAPLSGVDFQLR	VTLTCVAPLSGVDFQLR
33110														P01024	SYTVAIAGYALAQMGR	SYTVAIAGYALAQMGR
33113														P02763	TYMLAFDVNDEKNWGLSVYADKPETTK	TYMLAFDVNDEKNWGLSVYADKPETTK
33115														P01859	VVSVLTVVHQDWLN[Deamidated]GK	VVSVLTVVHQDWLNGK
33144														P01859	TTPPMLDSDGSFFLYSK	TTPPMLDSDGSFFLYSK
33148														P68871	FFESFGDLSTPDAVMGNPK	FFESFGDLSTPDAVMGNPK
33168														P01011	MEEVEAMLLPETLK	MEEVEAMLLPETLK
33171														P02671	DSHSLTTNIMEILR	DSHSLTTNIMEILR
33186														P04217	C[Pyridylethyl]EGPIPDVTFELLR	CEGPIPDVTFELLR
33202														P02768	FKPLVEEPQNLIK	FKPLVEEPQNLIK
33221														P02768	EEPQNLIK	EEPQNLIK
33222														P02768	FDEFKPLVEEPQNLIK	FDEFKPLVEEPQNLIK
33224														P02768	VFDEFKPL	VFDEFKPL
33228														P02768	PQNLIK	PQNLIK
33235	P02768	VFDEFKPLVEEPQNLIK	0.824	18.95740132932331	S003	FVDEFKPLVEEPQNLLK	-18.95740132932331	1.0	2045.0566	3235.0	1.0	18.95740132932331	FVDEFKPLVEEPQNLLK	P02768	VFDEFKPLVEEPQNLIK	VFDEFKPLVEEPQNLIK
33264														P01859	TPEVTC[Pyridylethyl]VVVDVSHEDPEVQFNWYVDGVEVHNAK	TPEVTCVVVDVSHEDPEVQFNWYVDGVEVHNAK
33279														P02647	EQLGPVTQEFWDNLEK	EQLGPVTQEFWDNLEK
33283														P01023	ALLAYAFALAGNQDK	ALLAYAFALAGNQDK
33284														P02647	EQLGPVTQEFWDNLEK	EQLGPVTQEFWDNLEK
33293														P01023	VSVQLEASPAFLAVPVEK	VSVQLEASPAFLAVPVEK
33298														P01023	VSVQLEASPAFL	VSVQLEASPAFL
33300														P01024	SSLSVPYVIVPLK	SSLSVPYVIVPLK
33312														P00450	DIFTGLIGPMK	DIFTGLIGPMK
33326														P01834	PPSDEQLK	PPSDEQLK
33342														P01834	FPPSDEQLK	FPPSDEQLK
33344														P02787	IMN[Deamidated]GEADAMSLDGGFVYIAGK	IMNGEADAMSLDGGFVYIAGK
33349														P01834	TVAAPSVFIFPPSDEQLK	TVAAPSVFIFPPSDEQLK
33361														P31371	APLGEVGNYFGVQDAVPFGNVPVLPVDSPVLLSDHLGQSEAGGLPR	APLGEVGNYFGVQDAVPFGNVPVLPVDSPVLLSDHLGQSEAGGLPR
33370														P01834	TVAAPSVFI	TVAAPSVFI
33373														P01008	EVPLNTIIFMGR	EVPLNTIIFMGR
33375														P01009	TLNQPDSQLQLTTGNGLFLSEGLK	TLNQPDSQLQLTTGNGLFLSEGLK
33383														P02787	AVANFFSGSC[Pyridylethyl]APC[Pyridylethyl]ADGTDFPQLC[Pyridylethyl]QLC[Pyridylethyl]PGC[Pyridylethyl]GC[Pyridylethyl]STLNQYFGYSGAFK	AVANFFSGSCAPCADGTDFPQLCQLCPGCGCSTLNQYFGYSGAFK
33386														P02768	RHPYFY	RHPYFY
33387														P02768	LLFFAK	LLFFAK
33389														P02768	FFAK	FFAK
33390														P02768	RHPYFYAPE	RHPYFYAPE
33391														P02768	RHPYFYAPELLFFAK	RHPYFYAPELLFFAK
33392														P02768	RHPYFYAPEL	RHPYFYAPEL
33402														P02768	RHPYFYAPELLFFAK	RHPYFYAPELLFFAK
33403														P02768	LFFAK	LFFAK
33404														P02768	RHPYFYA	RHPYFYA
33415														P02768	ELLFFAK	ELLFFAK
33422														P02768	RHPYF	RHPYF
33423														P01023	YNILPEKEEFPFALGVQTLPQTC[Pyridylethyl]DEPK	YNILPEKEEFPFALGVQTLPQTCDEPK
33424														P02768	RHPY	RHPY
33425														P02765	AQLVPLPPSTYVEFTVSGTDC[Pyridylethyl]VAK	AQLVPLPPSTYVEFTVSGTDCVAK
33426														P02768	APELLFFAK	APELLFFAK
33428														P02765	PLPPSTYVEFTVSGTDC[Pyridylethyl][Pyridylethyl]VAK	PLPPSTYVEFTVSGTDCVAK
33437														P01871	YFAHSILTVSEEEWN[Deamidated]TGETYTC[Pyridylethyl]VVAHEALPNR	YFAHSILTVSEEEWNTGETYTCVVAHEALPNR
33438														P02647	QGLLPVLESFK	QGLLPVLESFK
33440														P02647	QGLLPVLESFK	QGLLPVLESFK
33457														P02768	SHC[Pyridylethyl][Pyridylethyl]IAEV	SHCIAEV
33461														P02768	LAADFVESK	LAADFVESK
33466														P02768	SLAADFVESK	SLAADFVESK
33468														P01008	NDNDNIFLSPLSISTAFAMTK	NDNDNIFLSPLSISTAFAMTK
33470														P02768	DFVESK	DFVESK
33472														P02768	PADLPSLAADFVESK	PADLPSLAADFVESK
33479														P02768	AADFVESK	AADFVESK
33484														P02768	SHC[Pyridylethyl][Pyridylethyl]IAEVENDEMPADL	SHCIAEVENDEMPADL
33486														P02768	ESK	ESK
33491														P01009	TLNQPDSQLQLTTGN[Deamidated]GLFLSEGLK	TLNQPDSQLQLTTGNGLFLSEGLK
33493														P02768	SHC[Pyridylethyl]IAEVENDEMPADLPSLAADFVESK	SHCIAEVENDEMPADLPSLAADFVESK
33496														P02768	SHC[Pyridylethyl][Pyridylethyl]IAEVENDEMPAD	SHCIAEVENDEMPAD
33503														P02768	ADFVESK	ADFVESK
33508														P02768	SHC[Pyridylethyl][Pyridylethyl]IAEVENDEMPADLPSL	SHCIAEVENDEMPADLPSL
33512														P02768	SHC[Pyridylethyl][Pyridylethyl]IAEVENDEMPA	SHCIAEVENDEMPA
33513														P02768	SHC[Pyridylethyl][Pyridylethyl]IAEVENDE	SHCIAEVENDE
33520														P02768	SHC[Pyridylethyl][Pyridylethyl]IAEVENDEMPADLPSLAAD	SHCIAEVENDEMPADLPSLAAD
33537														P19652	EQLGEFYEALDC[Pyridylethyl]LC[Pyridylethyl]IPR	EQLGEFYEALDCLCIPR
33539														P19652	EQLGEFYEALDC[Pyridylethyl]LC[Pyridylethyl]IPR	EQLGEFYEALDCLCIPR
33553														P02671	EVVTSEDGSDC[Pyridylethyl]PEAMDLGTLSGIGTLDGFR	EVVTSEDGSDCPEAMDLGTLSGIGTLDGFR
33573														P01871	LTC[Pyridylethyl]LVTDLTTYDSVTISWTR	LTCLVTDLTTYDSVTISWTR
33582														P02787	TAGWNIPMGLLYNK	TAGWNIPMGLLYNK
33588														P01860	VVSVLTVLHQDWLNGK	VVSVLTVLHQDWLNGK
33591														P02647	VSFLSALEEYTK	VSFLSALEEYTK
33597														P01857	VVSVLTVLHQDWLNGK	VVSVLTVLHQDWLNGK
33597														P01860	VVSVLTVLHQDWLNGK	VVSVLTVLHQDWLNGK
33597														P01861	VVSVLTVLHQDWLNGK	VVSVLTVLHQDWLNGK
33600														P01860	LTVLHQDWLNGK	LTVLHQDWLNGK
33601														P01023	NQGNTWLTAFVLK	NQGNTWLTAFVLK
33601														P20742	NQGNTWLTAFVLK	NQGNTWLTAFVLK
33602														P01860	VLTVLHQDWLNGK	VLTVLHQDWLNGK
33614														P01024	EYVLPSFEVIVEPTEK	EYVLPSFEVIVEPTEK
33623														P02790	LWWLDLK	LWWLDLK
33631														P0C0L5	ALEILQEEDLIDEDDIPVR	ALEILQEEDLIDEDDIPVR
33631														P0C0L4	ALEILQEEDLIDEDDIPVR	ALEILQEEDLIDEDDIPVR
33640														P02675	NSVDELNNNVEAVSQTSSSSFQYMYLLK	NSVDELNNNVEAVSQTSSSSFQYMYLLK
33644														P02790	DGWHSWPIAHQWPQGPSAVDAAFSWEEK	DGWHSWPIAHQWPQGPSAVDAAFSWEEK
33665														P00450	DLYSGLIGPLIVC[Pyridylethyl]R	DLYSGLIGPLIVCR
33668														P02768	LVRPEVDVMC[Pyridylethyl]TAFHDNEETFLKKYLYEIAR	LVRPEVDVMCTAFHDNEETFLKKYLYEIAR
33670														P01860	SVLTVLHQDWLN[Deamidated]GK	SVLTVLHQDWLNGK
33671														P01857	VVSVLTVLHQDWLN[Deamidated]GK	VVSVLTVLHQDWLNGK
33671														P01860	VVSVLTVLHQDWLN[Deamidated]GK	VVSVLTVLHQDWLNGK
33671														P01861	VVSVLTVLHQDWLN[Deamidated]GK	VVSVLTVLHQDWLNGK
33673														P06727	TLSLPELEQQQEQQQEQQQEQVQMLAPLES	TLSLPELEQQQEQQQEQQQEQVQMLAPLES
33677														P01011	GTHVDLGLASANVDFAFSLYK	GTHVDLGLASANVDFAFSLYK
33679														P04004	DVWGIEGPIDAAFTR	DVWGIEGPIDAAFTR
33694														P01023	AVDQSVLLMKPDAELSASSVYNLLPEK	AVDQSVLLMKPDAELSASSVYNLLPEK
33701														P01024	VVLVSLQSGYLFIQTDK	VVLVSLQSGYLFIQTDK
33708														P01008	EQLQDMGLVDLFSPEK	EQLQDMGLVDLFSPEK
33710														P02790	LYLVQ[Deamidated]GTQVYVFLTK	LYLVQGTQVYVFLTK
33749														P01023	LLLQQVSLPELPGEYSMK	LLLQQVSLPELPGEYSMK
33759														P01023	LPTGDVIGDSAK	LPTGDVIGDSAK
33761														P01023	LLIYAVLPTGDVIGDSAK	LLIYAVLPTGDVIGDSAK
33762														P01023	LLIYAV	LLIYAV
33763														P01023	LLIYAVLPTGDVIGDSAK	LLIYAVLPTGDVIGDSAK
33769														P02790	EWFWDLATGTMK	EWFWDLATGTMK
33788														P02768	RMPC[Pyridylethyl][Pyridylethyl]AEDYLS	RMPCAEDYLS
33790														P02768	RMPC[Pyridylethyl][Pyridylethyl]AEDY	RMPCAEDY
33795														P02768	RMPC[Pyridylethyl]AEDYLSVVLNQLC[Pyridylethyl]VLHEK	RMPCAEDYLSVVLNQLCVLHEK
33798														P02768	RMPC[Pyridylethyl][Pyridylethyl]AEDYLS	RMPCAEDYLS
33799														P02768	RMPC[Pyridylethyl]AEDYLSVVLNQLC[Pyridylethyl]VLHEK	RMPCAEDYLSVVLNQLCVLHEK
33804														P02768	LNQLC[Pyridylethyl][Pyridylethyl]VLHEK	LNQLCVLHEK
33808														P02768	SVVLNQLC[Pyridylethyl][Pyridylethyl]VLHEK	SVVLNQLCVLHEK
33809														P02768	VVLNQLC[Pyridylethyl][Pyridylethyl]VLHEK	VVLNQLCVLHEK
33823														P02768	M[Oxidation]PC[Pyridylethyl]AEDYLSVVLNQLC[Pyridylethyl]VLHEK	MPCAEDYLSVVLNQLCVLHEK
33857														P02652	EPC[Pyridylethyl]VESLVSQYFQTVTDYGK	EPCVESLVSQYFQTVTDYGK
33869														P0C0L5	HLVPGAPFLLQALVR	HLVPGAPFLLQALVR
33869														P0C0L4	HLVPGAPFLLQALVR	HLVPGAPFLLQALVR
33872														P02768	HPYFYAPE	HPYFYAPE
33873														P02768	MPC[Pyridylethyl]AEDYLSVVLNQLC[Pyridylethyl]VLHEKTPVSDR	MPCAEDYLSVVLNQLCVLHEKTPVSDR
33874														P02768	PELLFFAK	PELLFFAK
33880														P02768	HPYFY	HPYFY
33881														P02768	HPYF	HPYF
33882														P02768	APELLFFAK	APELLFFAK
33883														P02768	FFAK	FFAK
33888														P02768	HPYFYAPELLFFAK	HPYFYAPELLFFAK
33892														P02768	HPYFYA	HPYFYA
33896														P02768	ELLFFAK	ELLFFAK
33898														P02768	LFFAK	LFFAK
33902														P02768	LLFFAK	LLFFAK
33980														P02768	ETC[Pyridylethyl]FAEEGKKLVAASQAALGL	ETCFAEEGKKLVAASQAALGL
33981														P02768	PC[Pyridylethyl][Pyridylethyl]AEDYLSVVLNQLC[Pyridylethyl][Pyridylethyl]VLHEK	PCAEDYLSVVLNQLCVLHEK
33984														P02768	NQLC[Pyridylethyl][Pyridylethyl]VLHEK	NQLCVLHEK
33985														P02787	SAGWNIPIGLLYC[Pyridylethyl]DLPEPR	SAGWNIPIGLLYCDLPEPR
33987														P02768	SVVLNQLC[Pyridylethyl][Pyridylethyl]VLHEK	SVVLNQLCVLHEK
33992														P02768	MPC[Pyridylethyl][Pyridylethyl]AEDYL	MPCAEDYL
33996														P04004	ATWLSLFSSEESNLGANNYDDYR	ATWLSLFSSEESNLGANNYDDYR
33997														P02768	MPC[Pyridylethyl][Pyridylethyl]AEDY	MPCAEDY
34000														P02768	VVLNQLC[Pyridylethyl][Pyridylethyl]VLHEK	VVLNQLCVLHEK
34001														P0C0L5	DFALLSLQVPLK	DFALLSLQVPLK
34001														P0C0L4	DFALLSLQVPLK	DFALLSLQVPLK
34003														P02768	MPC[Pyridylethyl][Pyridylethyl]AEDYLSV	MPCAEDYLSV
34004														P02768	MPC[Pyridylethyl][Pyridylethyl]AEDYLS	MPCAEDYLS
34006														P02768	VLNQLC[Pyridylethyl][Pyridylethyl]VLHEK	VLNQLCVLHEK
34013														P02768	MPC[Pyridylethyl]AEDYLSVVLNQLC[Pyridylethyl]VLHEK	MPCAEDYLSVVLNQLCVLHEK
34024														P00738	YQEDTC[Pyridylethyl]YGDAGSAFAVHDLEEDTWYATGILSFDK	YQEDTCYGDAGSAFAVHDLEEDTWYATGILSFDK
34038														P02768	DVFLGM[Oxidation]FLYEYAR	DVFLGMFLYEYAR
34042														P0C0L5	VTASDPLDTLGSEGALSPGGVASLLR	VTASDPLDTLGSEGALSPGGVASLLR
34042														P0C0L4	VTASDPLDTLGSEGALSPGGVASLLR	VTASDPLDTLGSEGALSPGGVASLLR
34050														P02675	MGPTELLIEMEDWK	MGPTELLIEMEDWK
34062	P02768	PELLFFAK	1.0	4.697180194456076	S003	PELLFFAK	-4.697180194456076	1.0	964.5457	4062.0	1.0	4.697180194456076	PELLFFAK
34062	Q32P28	KELLFFAY	0.75	64057.44876751665	S003	PELLFFAK	-4.697180194456076	1.0	964.5457	4062.0	1.0	4.697180194456076	PELLFFAK
34063	P02768	PELLFFAK	1.0	11.33239710334058	S003	PELLFFAK	-11.33239710334058	1.0	964.5393	4063.0	1.0	11.33239710334058	PELLFFAK
34063	Q32P28	KELLFFAY	0.75	64063.65897852882	S003	PELLFFAK	-11.33239710334058	1.0	964.5393	4063.0	1.0	11.33239710334058	PELLFFAK
34078														P02787	SMGGKEDLIWELLNQAQEHFGK	SMGGKEDLIWELLNQAQEHFGK
34082	P02768	VFDEFKPLVEEPQNLIK	0.941	12702.063038855147	S003	(+42.01)VFDEFKPLVEEPQNLPK	-0.8544191760621602	1.0	2071.0723	4082.0	1.0	0.8544191760621602	VFDEFKPLVEEPQNLPK
34084														P0C0L5	STQDTVIALDALSAYWIASHTTEER	STQDTVIALDALSAYWIASHTTEER
34084														P0C0L4	STQDTVIALDALSAYWIASHTTEER	STQDTVIALDALSAYWIASHTTEER
34086														P01024	YRGDQ[Deamidated]DATMSILDISMMTGFAPDTDDLK	YRGDQDATMSILDISMMTGFAPDTDDLK
34087														P01009	ITPNLAEFAFSLYR	ITPNLAEFAFSLYR
34088														P00450	GPEEEHLGILGPVIWAEVGDTIR	GPEEEHLGILGPVIWAEVGDTIR
34092	Q66K64	GLLLLAF	1.0	3.735496187394784	S003	GLLLLAF	-3.735496187394784	1.0	746.4783	4092.0	0.88	3.735496187394784	GLLLLAF
34092	Q9H205	GLLLLAI	0.857	47693.63790796551	S003	GLLLLAF	-3.735496187394784	1.0	746.4783	4092.0	0.88	3.735496187394784	GLLLLAF
34092	A6NM03	GLLLLAI	0.857	47693.63790796551	S003	GLLLLAF	-3.735496187394784	1.0	746.4783	4092.0	0.88	3.735496187394784	GLLLLAF
34092	Q8N394	GLLLLAY	0.857	20981.254533709733	S003	GLLLLAF	-3.735496187394784	1.0	746.4783	4092.0	0.88	3.735496187394784	GLLLLAF
34092	Q9C0K1	GLLLLAA	0.857	113399.26266252446	S003	GLLLLAF	-3.735496187394784	1.0	746.4783	4092.0	0.88	3.735496187394784	GLLLLAF
34095														P01023	DMYSFLEDMGLK	DMYSFLEDMGLK
34098														P00450	TTIEKPVWLGFLGPIIK	TTIEKPVWLGFLGPIIK
34127														P01023	VVSMDENFHPLNELIPLVYIQDPK	VVSMDENFHPLNELIPLVYIQDPK
34128														P02768	AFAQYLQQC[Pyridylethyl][Pyridylethyl]PFEDHVK	AFAQYLQQCPFEDHVK
34130														P02768	LIAFAQYLQQC[Pyridylethyl][Pyridylethyl]PFEDHVK	LIAFAQYLQQCPFEDHVK
34131														P02768	VLIAFAQYLQQC[Pyridylethyl][Pyridylethyl]PFEDHVK	VLIAFAQYLQQCPFEDHVK
34137														P02768	QQC[Pyridylethyl][Pyridylethyl]PFEDHVK	QQCPFEDHVK
34140														P02768	QYLQQC[Pyridylethyl][Pyridylethyl]PFEDHVK	QYLQQCPFEDHVK
34142														P02768	YLQQC[Pyridylethyl][Pyridylethyl]PFEDHVK	YLQQCPFEDHVK
34144														P02768	ALVLIAFAQYLQQC[Pyridylethyl]PFEDHVK	ALVLIAFAQYLQQCPFEDHVK
34145														P02768	IAFAQYLQQC[Pyridylethyl][Pyridylethyl]PFEDHVK	IAFAQYLQQCPFEDHVK
34151														P02768	LQQC[Pyridylethyl][Pyridylethyl]PFEDHVK	LQQCPFEDHVK
34153														P01024	GIC[Pyridylethyl]VADPFEVTVMQDFFIDLR	GICVADPFEVTVMQDFFIDLR
34157														P0DOY2	ATLVC[Pyridylethyl]LISDFYPGAVTVAWK	ATLVCLISDFYPGAVTVAWK
34157														P0DOY3	ATLVC[Pyridylethyl]LISDFYPGAVTVAWK	ATLVCLISDFYPGAVTVAWK
34157														B9A064	ATLVC[Pyridylethyl]LISDFYPGAVTVAWK	ATLVCLISDFYPGAVTVAWK
34157														P0CG04	ATLVC[Pyridylethyl]LISDFYPGAVTVAWK	ATLVCLISDFYPGAVTVAWK
34161														P0CG04	PGAVTVAWK	PGAVTVAWK
34190														P01024	YFKPGMPFDLMVFVTNPDGSPAYR	YFKPGMPFDLMVFVTNPDGSPAYR
34199														P04004	MDWLVPATC[Pyridylethyl]EPIQSVFFFSGDK	MDWLVPATCEPIQSVFFFSGDK
34206														P01876	SGNTFRPEVHLLPPPSEELALNELVTLTC[Pyridylethyl]LAR	SGNTFRPEVHLLPPPSEELALNELVTLTCLAR
34206														P01877	SGNTFRPEVHLLPPPSEELALNELVTLTC[Pyridylethyl]LAR	SGNTFRPEVHLLPPPSEELALNELVTLTCLAR
34209														P01876	SGNTFRPEVHLLPPPSEELALNELVTLTC[Pyridylethyl]LAR	SGNTFRPEVHLLPPPSEELALNELVTLTCLAR
34214														P02765	QPNC[Pyridylethyl]DDPETEEAALVAIDYINQNLPWGYK	QPNCDDPETEEAALVAIDYINQNLPWGYK
34228														P01857	DYFPEPVTVSWNSGALTSGVHTFPAVLQSSGLYSLSSVVTVPSSSLGTQTYIC[Pyridylethyl]NVNHKPSNTK	DYFPEPVTVSWNSGALTSGVHTFPAVLQSSGLYSLSSVVTVPSSSLGTQTYICNVNHKPSNTK
34242														P02768	DVFLGMFLYEYAR	DVFLGMFLYEYAR
34248														P0C0L5	LLLFSPSVVHLGVPLSVGVQLQDVPR	LLLFSPSVVHLGVPLSVGVQLQDVPR
34248														P0C0L4	LLLFSPSVVHLGVPLSVGVQLQDVPR	LLLFSPSVVHLGVPLSVGVQLQDVPR
34249														P02787	AIAANEADAVTLDAGLVYDAYLAPNNLKPVVAEFYGSK	AIAANEADAVTLDAGLVYDAYLAPNNLKPVVAEFYGSK
34259														P02787	EDLIWELLNQAQEHFGK	EDLIWELLNQAQEHFGK
34260														P02787	EDLIWELLNQAQEHFGK	EDLIWELLNQAQEHFGK
34261														P02787	WELLNQAQEHFGK	WELLNQAQEHFGK
34269														P02671	TFPGFFSPMLGEFVSETESR	TFPGFFSPMLGEFVSETESR
34277														P00450	DVDKEFYLFPTVFDENESLLLEDNIR	DVDKEFYLFPTVFDENESLLLEDNIR
34278														P0C0L5	EVYMPSSIFQDDFVIPDISEPGTWK	EVYMPSSIFQDDFVIPDISEPGTWK
34278														P0C0L4	EVYMPSSIFQDDFVIPDISEPGTWK	EVYMPSSIFQDDFVIPDISEPGTWK
34297														P01024	VQLSNDFDEYIMAIEQTIK	VQLSNDFDEYIMAIEQTIK
34299														P02765	VWPQQPSGELFEIEIDTLETTC[Pyridylethyl]HVLDPTPVAR	VWPQQPSGELFEIEIDTLETTCHVLDPTPVAR
34305														P01023	AFQPFFVELTMPYSVIR	AFQPFFVELTMPYSVIR
34305														P20742	AFQPFFVELTMPYSVIR	AFQPFFVELTMPYSVIR
34311														P01871	ESATITC[Pyridylethyl]LVTGFSPADVFVQWMQR	ESATITCLVTGFSPADVFVQWMQR
34312														P01023	AYIFIDEAHITQALIWLSQR	AYIFIDEAHITQALIWLSQR
34368														P01009	ELDRDTVFALVNYIFFK	ELDRDTVFALVNYIFFK
34382														P01024	EPGQDLVVLPLSITTDFIPSFR	EPGQDLVVLPLSITTDFIPSFR
34677	P07951	LATALQKLEEAEKAADESERGMKVIENR	0.786	64594.42293016552	S003	LAEALQKLEEAEKAADESERGAKALEGA	-10.533027686526191	1.0	2927.4648	4677.0	0.75	10.533027686526191	LAEALQKLEEAEKAADESERGAKALEGA
34677	P09493	LATALQKLEEAEKAADESERGMKVIESR	0.786	56450.90957342734	S003	LAEALQKLEEAEKAADESERGAKALEGA	-10.533027686526191	1.0	2927.4648	4677.0	0.75	10.533027686526191	LAEALQKLEEAEKAADESERGAKALEGA
34677	P06753	LATALQKLEEAEKAADESERGMKVIENR	0.786	64594.42293016552	S003	LAEALQKLEEAEKAADESERGAKALEGA	-10.533027686526191	1.0	2927.4648	4677.0	0.75	10.533027686526191	LAEALQKLEEAEKAADESERGAKALEGA
34677	P67936	LATALQKLEEAEKAADESERGMKVIENR	0.786	64594.42293016552	S003	LAEALQKLEEAEKAADESERGAKALEGA	-10.533027686526191	1.0	2927.4648	4677.0	0.75	10.533027686526191	LAEALQKLEEAEKAADESERGAKALEGA
34697														P0C0L5	LHLETDSLALVALGALDTALYAAGSK	LHLETDSLALVALGALDTALYAAGSK
34697														P0C0L4	LHLETDSLALVALGALDTALYAAGSK	LHLETDSLALVALGALDTALYAAGSK
34764														P02774	VPTADLEDVLPLAEDITNILSK	VPTADLEDVLPLAEDITNILSK
34798														P02652	AGTELVNFLSYFVELGTQPATQ	AGTELVNFLSYFVELGTQPATQ
100105	P52907	IIENAENEYQTAISENYQTMSDTTFKALR	0.862	3.9366638029664074	S010	LLENAENEYQTALSENYQTMSDTTFEALR	-276.30045943651743	1.0	3380.6084	105.0	0.83	276.30045943651743	LLENAENEYQTALSENYQTMSDTTFEALR
100177														P02768	C[Pyridylethyl]ASLQK	CASLQK
100180														P02768	NYAEAK	NYAEAK
100182														P02768	TPVSDR	TPVSDR
100183														P02768	ADLAK	ADLAK
100198														P02787	APNHAVVTR	APNHAVVTR
100199														P02647	LAEYHAK	LAEYHAK
100204														P01619	ATLSC[Pyridylethyl]R	ATLSCR
100204														A0A0A0MRZ8	ATLSC[Pyridylethyl]R	ATLSCR
100204														P04433	ATLSC[Pyridylethyl]R	ATLSCR
100204														P01624	ATLSC[Pyridylethyl]R	ATLSCR
100204														A0A0C4DH55	ATLSC[Pyridylethyl]R	ATLSCR
100204														A0A087WSY6	ATLSC[Pyridylethyl]R	ATLSCR
100214														P02647	LHELQEK	LHELQEK
100219														P01009	VVNPTQK	VVNPTQK
100225	P02647	AELQEGAR	1.0	18.857707238317733	S010	AELQEGAR	-18.857707238317733	1.0	873.426	225.0	1.0	18.857707238317733	AELQEGAR	P02647	AELQEGAR	AELQEGAR
100225	Q2TAC6	AELEEGAT	0.75	65968.66418333631	S010	AELQEGAR	-18.857707238317733	1.0	873.426	225.0	1.0	18.857707238317733	AELQEGAR	P02647	AELQEGAR	AELQEGAR
100225	O60290	NELQEGAA	0.75	50568.32693392696	S010	AELQEGAR	-18.857707238317733	1.0	873.426	225.0	1.0	18.857707238317733	AELQEGAR	P02647	AELQEGAR	AELQEGAR
100230														P01857	LTVDK	LTVDK
100230														P01860	LTVDK	LTVDK
100230														P01859	LTVDK	LTVDK
100230														P01861	LTVDK	LTVDK
100232														P01859	TVDK	TVDK
100236														P02647	AHVDALR	AHVDALR
100237														P02647	VDALR	VDALR
100241														P02671	TVIGPDGHK	TVIGPDGHK
100247														P0DOY2	AGVETTTPSK	AGVETTTPSK
100247														P0DOY3	AGVETTTPSK	AGVETTTPSK
100248														P02647	QKVEPLR	QKVEPLR
100249														P02647	QKVEPLR	QKVEPLR
100251														P02787	WC[Pyridylethyl]ALSHHER	WCALSHHER
100259														P02768	ADDKETC[Pyridylethyl]FAEEGKK	ADDKETCFAEEGKK
100267														P02768	TC[Pyridylethyl]VADESAENC[Pyridylethyl]DK	TCVADESAENCDK
100281														P01876	SAVQGPPER	SAVQGPPER
100281														P01877	SAVQGPPER	SAVQGPPER
100295														Q53EV4	ETEEGEDYR	ETEEGEDYR
100304	P02768	DELRDEGK	1.0	19.631746012207287	S010	DELRDEGK	-19.631746012207287	1.0	961.43964	304.0	1.0	19.631746012207287	DELRDEGK
100304	Q86WT6	TELREEGK	0.75	57.47364656269763	S010	DELRDEGK	-19.631746012207287	1.0	961.43964	304.0	1.0	19.631746012207287	DELRDEGK
100304	Q9UN81	DELREEGF	0.75	33192.27231180115	S010	DELRDEGK	-19.631746012207287	1.0	961.43964	304.0	1.0	19.631746012207287	DELRDEGK
100307														P02768	LDELRDEGK	LDELRDEGK
100310														A0MZ66	EDSIENVR	EDSIENVR
100316														P02768	PHEC[Pyridylethyl][Pyridylethyl]YAK	PHECYAK
100318														P02768	C[Pyridylethyl][Pyridylethyl]C[Pyridylethyl][Pyridylethyl]AAAD	CCAAAD
100323														P02768	C[Pyridylethyl]C[Pyridylethyl]AAADPHEC[Pyridylethyl]YAK	CCAAADPHECYAK
100324														P02768	PHEC[Pyridylethyl][Pyridylethyl]YAK	PHECYAK
100330														P01023	FQVDNNNR	FQVDNNNR
100332														P01023	TTVMVK	TTVMVK
100341														P0DOY2	TVAPTEC[Pyridylethyl]S	TVAPTECS
100341														P0DOY3	TVAPTEC[Pyridylethyl]S	TVAPTECS
100341														B9A064	TVAPTEC[Pyridylethyl]S	TVAPTECS
100341														P0CG04	TVAPTEC[Pyridylethyl]S	TVAPTECS
100342														P0CG04	PTEC[Pyridylethyl][Pyridylethyl]S	PTECS
100343														P0CG04	APTEC[Pyridylethyl][Pyridylethyl]S	APTECS
100348														P02647	LEALK	LEALK
100351														P02768	NEC[Pyridylethyl]FLQHK	NECFLQHK
100359														P02647	EALK	EALK
100362														P01860	SC[Pyridylethyl]DTPPPC[Pyridylethyl]PR	SCDTPPPCPR
100367														P02768	LDELR	LDELR
100368														P02768	DELR	DELR
100369														P02768	ELR	ELR
100376														P02768	ADDKETC[Pyridylethyl]FAEEGK	ADDKETCFAEEGK
100378														P02768	DKETC[Pyridylethyl][Pyridylethyl]FAEEGK	DKETCFAEEGK
100379														P02768	ADDKETC[Pyridylethyl]FAEEGK	ADDKETCFAEEGK
100383														P02671	GGSTSYGTGSETESPR	GGSTSYGTGSETESPR
100384	P02652	SPELQAEAK	1.0	23.600672063106227	S010	SPELQAEAK	-23.600672063106227	1.0	972.4767	384.0	1.0	23.600672063106227	SPELQAEAK	P02652	SPELQAEAK	SPELQAEAK
100389														P02647	DLEEVK	DLEEVK
100390														P02647	EEVK	EEVK
100394														P02768	SLVNR	SLVNR
100397														P02768	C[Pyridylethyl]C[Pyridylethyl]TESLVNR	CCTESLVNR
100400														P02768	C[Pyridylethyl]C[Pyridylethyl]TESLVNR	CCTESLVNR
100414														P02787	WC[Pyridylethyl]AVSEHEATK	WCAVSEHEATK
100424														P02768	EC[Pyridylethyl]C[Pyridylethyl]EKPLLEK	ECCEKPLLEK
100432	Q9Y421	RHLDTLTEH	0.778	69591.20788560002	S010	SHLDTLTEK	-17.599217084213603	1.0	1043.5184	432.0	1.0	17.599217084213603	SHLDTLTEK
100432	Q16570	SHLDTLGSK	0.778	89836.4650227806	S010	SHLDTLTEK	-17.599217084213603	1.0	1043.5184	432.0	1.0	17.599217084213603	SHLDTLTEK
100432	Q9UPN7	SHLDTLLER	0.778	36970.89727283372	S010	SHLDTLTEK	-17.599217084213603	1.0	1043.5184	432.0	1.0	17.599217084213603	SHLDTLTEK
100433	P02647	ATEHLSTLSEK	1.0	19.95496298733249	S010	ATEHLSTLSEK	-19.95496298733249	1.0	1215.5973	433.0	1.0	19.95496298733249	ATEHLSTLSEK	P02647	ATEHLSTLSEK	ATEHLSTLSEK
100442														P02787	DDTVC[Pyridylethyl]LAK	DDTVCLAK
100445														P0CG04	SYSC[Pyridylethyl]QVTHEGSTVEK	SYSCQVTHEGSTVEK
100446														P0DOY2	SYSC[Pyridylethyl]QVTHEGSTVEK	SYSCQVTHEGSTVEK
100446														P0DOY3	SYSC[Pyridylethyl]QVTHEGSTVEK	SYSCQVTHEGSTVEK
100446														B9A064	SYSC[Pyridylethyl]QVTHEGSTVEK	SYSCQVTHEGSTVEK
100446														P0CG04	SYSC[Pyridylethyl]QVTHEGSTVEK	SYSCQVTHEGSTVEK
100446														P0CF74	SYSC[Pyridylethyl]QVTHEGSTVEK	SYSCQVTHEGSTVEK
100457														P02768	QEPERNEC[Pyridylethyl]FLQHK	QEPERNECFLQHK
100469														P01009	FLENEDR	FLENEDR
100476														P01023	TGTHGLLVK	TGTHGLLVK
100479														P01876	VAAEDWK	VAAEDWK
100479														P01877	VAAEDWK	VAAEDWK
100484														P02787	DSAHGFLK	DSAHGFLK
100492														P02768	NLPR	NLPR
100493														P02768	NPNLPR	NPNLPR
100496														P02768	DDNPNL	DDNPNL
100499														P02768	DDNPNLPR	DDNPNLPR
100501														P02768	PNLPR	PNLPR
100502														P02768	DDNPNL	DDNPNL
100506														P02768	ETTLEK	ETTLEK
100512														P02768	YETTLEK	YETTLEK
100514														P02768	TYETTLEK	TYETTLEK
100516														P02768	TTLEK	TTLEK
100520														P01023	SDIAPVAR	SDIAPVAR
100529														P02768	AAFTEC[Pyridylethyl]C[Pyridylethyl]QAADK	AAFTECCQAADK
100550														P02768	EVSK	EVSK
100551														P02768	EFAEVSK	EFAEVSK
100553														P02768	AEVSK	AEVSK
100554														P02768	FAEVSK	FAEVSK
100555														P02768	AEFAEVSK	AEFAEVSK
100558														P02768	EFAEVSK	EFAEVSK
100560														P02768	DSISSK	DSISSK
100562														P02768	C[Pyridylethyl][Pyridylethyl]ENQDSISSK	CENQDSISSK
100564														P02768	YIC[Pyridylethyl]ENQDSISSK	YICENQDSISSK
100567														P02768	C[Pyridylethyl][Pyridylethyl]ENQDSISSK	CENQDSISSK
100573														P02787	EGTC[Pyridylethyl]PEAPTDEC[Pyridylethyl]KPVK	EGTCPEAPTDECKPVK
100581														P02787	EGTC[Pyridylethyl]PEAPTDEC[Pyridylethyl]KPVK	EGTCPEAPTDECKPVK
100582														P02768	LKEC[Pyridylethyl]C[Pyridylethyl]EKPLLEK	LKECCEKPLLEK
100583														P02768	IC[Pyridylethyl][Pyridylethyl]ENQDSISSK	ICENQDSISSK
100585														P02675	QDGSVDFGR	QDGSVDFGR
100589														P02679	LTIGEGQQHHLGGAK	LTIGEGQQHHLGGAK
100590														P02679	IGEGQQHHLGGAK	IGEGQQHHLGGAK
100596														P02787	KPVEEYANC[Pyridylethyl]HLAR	KPVEEYANCHLAR
100607														P02768	WAVAR	WAVAR
100609														P02768	AWAVAR	AWAVAR
100624														P02787	NPDPWAK	NPDPWAK
100625														P02768	ETYGEMADC[Pyridylethyl]C[Pyridylethyl]AK	ETYGEMADCCAK
100630														P02768	GEMADC[Pyridylethyl][Pyridylethyl]C[Pyridylethyl][Pyridylethyl]AK	GEMADCCAK
100641														P02768	MADC[Pyridylethyl][Pyridylethyl]C[Pyridylethyl][Pyridylethyl]AK	MADCCAK
100646														P01602	ASSLESGVPSR	ASSLESGVPSR
100647														P02768	ADC[Pyridylethyl][Pyridylethyl]C[Pyridylethyl][Pyridylethyl]AK	ADCCAK
100648														P02768	AAC[Pyridylethyl]LLPK	AACLLPK
100654														P02768	AAC[Pyridylethyl][Pyridylethyl]LL	AACLL
100657														P02768	AAC[Pyridylethyl][Pyridylethyl]L	AACL
100660														P02768	AAC[Pyridylethyl][Pyridylethyl]	AAC
100668														P02768	LLPK	LLPK
100672	Q9UKV0	GVPLPGQY	0.75	127660.75018088517	S010	GVPLPGGK	-12.700810215121065	1.0	724.426	672.0	0.82	12.700810215121065	GVPLPGGK
100672	P20073	QVPLPGGF	0.75	110528.86441325767	S010	GVPLPGGK	-12.700810215121065	1.0	724.426	672.0	0.82	12.700810215121065	GVPLPGGK
100672	Q9P212	CVPLPGGE	0.75	60858.62615214101	S010	GVPLPGGK	-12.700810215121065	1.0	724.426	672.0	0.82	12.700810215121065	GVPLPGGK
100672	P19801	EDPLPGGK	0.75	108305.32993705166	S010	GVPLPGGK	-12.700810215121065	1.0	724.426	672.0	0.82	12.700810215121065	GVPLPGGK
100672	Q96QF0	QEPLPGGK	0.75	122382.84931057943	S010	GVPLPGGK	-12.700810215121065	1.0	724.426	672.0	0.82	12.700810215121065	GVPLPGGK
100683														P02765	HTLNQIDEVK	HTLNQIDEVK
100699														P01023	YGAATFTR	YGAATFTR
100699														P20742	YGAATFTR	YGAATFTR
100700														P02675	QGFGNVATNTDGK	QGFGNVATNTDGK
100710														P01834	VDNALQSGNSQESVTEQDSK	VDNALQSGNSQESVTEQDSK
100711														P01834	VDNALQSGNSQESVTEQDSK	VDNALQSGNSQESVTEQDSK
100717														P01009	SASLHLPK	SASLHLPK
100724														P02768	EC[Pyridylethyl][Pyridylethyl]ADDR	ECADDR
100730														P02768	TEC[Pyridylethyl][Pyridylethyl]C[Pyridylethyl][Pyridylethyl]HGDLLEC[Pyridylethyl][Pyridylethyl]ADDR	TECCHGDLLECADDR
100731														P01023	LVHVEEPHTETVR	LVHVEEPHTETVR
100737														P01023	LVHVEEPHTETVR	LVHVEEPHTETVR
100738														P02768	VHTEC[Pyridylethyl]C[Pyridylethyl]HGDLLEC[Pyridylethyl]ADDR	VHTECCHGDLLECADDR
100746														P02675	AHYGGFTVQNEANK	AHYGGFTVQNEANK
100750														P02647	PALEDLR	PALEDLR
100751														P02647	EDLR	EDLR
100753														P02647	AKPALEDLR	AKPALEDLR
100754														P02647	DLR	DLR
100758														Q86WR0	LSSAHVYLR	LSSAHVYLR
100768														P02671	ESSSHHPGIAEFPSR	ESSSHHPGIAEFPSR
100771	Q96QZ7	VTVLGGAEH	0.778	46430.45364044683	S010	VTVLGGAPK	-23.302650350455945	1.0	841.49457	771.0	1.0	23.302650350455945	VTVLGGAPK	B9A064	VTVLGQPK	VTVLGQPK
100771	Q6ZRI8	VSVLGGAPG	0.778	112462.61883964846	S010	VTVLGGAPK	-23.302650350455945	1.0	841.49457	771.0	1.0	23.302650350455945	VTVLGGAPK	B9A064	VTVLGQPK	VTVLGQPK
100777														P02671	AQLVDMK	AQLVDMK
100780														P01871	QVGSGVTTDQVQAEAK	QVGSGVTTDQVQAEAK
100801														P02671	GSESGIFTNTK	GSESGIFTNTK
100803														P01824	VTISVDTSK	VTISVDTSK
100803														P06331	VTISVDTSK	VTISVDTSK
100803														A0A0C4DH41	VTISVDTSK	VTISVDTSK
100803														P01825	VTISVDTSK	VTISVDTSK
100803														P0DP06	VTISVDTSK	VTISVDTSK
100803														P0DP08	VTISVDTSK	VTISVDTSK
100811														P01876	TC[Pyridylethyl][Pyridylethyl]TAAYPESK	TCTAAYPESK
100812														P01876	TFTC[Pyridylethyl]TAAYPESK	TFTCTAAYPESK
100816														P02671	QLEQVIAK	QLEQVIAK
100817														P02671	QLEQVIAK	QLEQVIAK
100821														P01011	NLAVSQVVHK	NLAVSQVVHK
100828														P01871	VTSTLTIK	VTSTLTIK
100831														P02768	TVATLR	TVATLR
100837														P02671	EVDLKDYEDQQK	EVDLKDYEDQQK
100841														P02768	LC[Pyridylethyl][Pyridylethyl]TV	LCTV
100842														P02768	DLGEENFK	DLGEENFK
100843														P02768	ATLR	ATLR
100845														P02768	TLR	TLR
100849														P02768	LC[Pyridylethyl][Pyridylethyl]T	LCT
100850														P02768	LC[Pyridylethyl]TVATLR	LCTVATLR
100851														P02768	LC[Pyridylethyl][Pyridylethyl]TV	LCTV
100853														P02768	ATLR	ATLR
100854														P02768	GEENFK	GEENFK
100855														P02768	VATLR	VATLR
100856														P02768	EENFK	EENFK
100858														P02787	DC[Pyridylethyl]HLAQVPSHTVVAR	DCHLAQVPSHTVVAR
100860														P02768	LC[Pyridylethyl][Pyridylethyl]T	LCT
100861														P02787	DC[Pyridylethyl]HLAQVPSHTVVAR	DCHLAQVPSHTVVAR
100862														P02768	LC[Pyridylethyl][Pyridylethyl]TVA	LCTVA
100865														P02768	ENFK	ENFK
100870														P02671	EVDLKDYEDQQK	EVDLKDYEDQQK
100872														P00738	TEGDGVYTLNNEK	TEGDGVYTLNNEK
100873														P02768	VTDLTK	VTDLTK
100875														P01023	DLKPAIVK	DLKPAIVK
100878														P02768	VTDLTK	VTDLTK
100880														P02768	LVTDLTK	LVTDLTK
100881														P02768	TDLTK	TDLTK
100896														P02787	KASYLDC[Pyridylethyl]IR	KASYLDCIR
100900														P00738	TEGDGVYTLNDK	TEGDGVYTLNDK
100900														P00739	TEGDGVYTLNDK	TEGDGVYTLNDK
100901														P02787	C[Pyridylethyl]DEWSVNSVGK	CDEWSVNSVGK
100902														P01023	FQLK	FQLK
100904														P01023	VFQLK	VFQLK
100917														P01009	FLEDVK	FLEDVK
100918														P01023	YDVENC[Pyridylethyl]LANK	YDVENCLANK
100925														P00738	QLVEIEK	QLVEIEK
100925														P00739	QLVEIEK	QLVEIEK
100926														P00738	QLVEIEK	QLVEIEK
100929														P02671	MELERPGGNEITR	MELERPGGNEITR
100931														P02671	VQHIQLLQK	VQHIQLLQK
100934														P02671	QHLPLIK	QHLPLIK
100935														P02671	QHLPLIK	QHLPLIK
100945														P01023	VTAAPQSVC[Pyridylethyl]ALR	VTAAPQSVCALR
100947														P02768	VHTEC[Pyridylethyl]C[Pyridylethyl]HGDLLEC[Pyridylethyl]ADDRADLAK	VHTECCHGDLLECADDRADLAK
100950														P01023	VTAAPQSVC[Pyridylethyl]ALR	VTAAPQSVCALR
100954														P01023	AAPQSVC[Pyridylethyl][Pyridylethyl]ALR	AAPQSVCALR
100963														P02768	GEENFK	GEENFK
100968														P02768	FKDLGE	FKDLGE
100969														P02768	DLGEENFK	DLGEENFK
100974														P02768	NFK	NFK
100975														P02768	EENFK	EENFK
100977														P02768	FKDLGEENFK	FKDLGEENFK
100980														P02768	FKDLG	FKDLG
100981														P02768	ENFK	ENFK
100984														P02768	ENFK	ENFK
100985														P02768	KDLGEENFK	KDLGEENFK
100992	Q9HCM7	LRQELNTR	0.75	965.7022144619258	S010	LRDELNLR	0.9540468396643808	1.0	1028.5857	992.0	0.77	0.9540468396643808	LRDELNLR
100992	Q8WXX7	LRQELNTR	0.75	965.7022144619258	S010	LRDELNLR	0.9540468396643808	1.0	1028.5857	992.0	0.77	0.9540468396643808	LRDELNLR
100992	Q8N201	LRDQLNRR	0.75	39259.62383871994	S010	LRDELNLR	0.9540468396643808	1.0	1028.5857	992.0	0.77	0.9540468396643808	LRDELNLR
101003														P02647	SDELR	SDELR
101006														P02647	THLAPYSDELR	THLAPYSDELR
101009														P02647	DELR	DELR
101011														P02647	THLAP	THLAP
101012														P02647	THLAPYSDELR	THLAPYSDELR
101017														P01860	APIEK	APIEK
101019														P01860	PIEK	PIEK
101020														P02774	VLEPTLK	VLEPTLK
101021														P01860	PAPIEK	PAPIEK
101022	Q9NPG3	GLPAPLEK	0.875	16988.93843120483	S010	ALPAPLEK	-10.113823067208834	1.0	838.4948	1022.0	1.0	10.113823067208834	ALPAPLEK	P01857	ALPAPIEK	ALPAPIEK
101022	Q9NPG3	GLPAPLEK	0.875	16988.93843120483	S010	ALPAPLEK	-10.113823067208834	1.0	838.4948	1022.0	1.0	10.113823067208834	ALPAPLEK	P01860	ALPAPIEK	ALPAPIEK
101022	O00459	ALPAPLVT	0.75	72954.97095967826	S010	ALPAPLEK	-10.113823067208834	1.0	838.4948	1022.0	1.0	10.113823067208834	ALPAPLEK	P01857	ALPAPIEK	ALPAPIEK
101022	O00459	ALPAPLVT	0.75	72954.97095967826	S010	ALPAPLEK	-10.113823067208834	1.0	838.4948	1022.0	1.0	10.113823067208834	ALPAPLEK	P01860	ALPAPIEK	ALPAPIEK
101022	Q8TB24	TLPAPLEN	0.75	18686.62754210313	S010	ALPAPLEK	-10.113823067208834	1.0	838.4948	1022.0	1.0	10.113823067208834	ALPAPLEK	P01857	ALPAPIEK	ALPAPIEK
101022	Q8TB24	TLPAPLEN	0.75	18686.62754210313	S010	ALPAPLEK	-10.113823067208834	1.0	838.4948	1022.0	1.0	10.113823067208834	ALPAPLEK	P01860	ALPAPIEK	ALPAPIEK
101022	Q2MJR0	ALPAPLTE	0.75	33321.343618689025	S010	ALPAPLEK	-10.113823067208834	1.0	838.4948	1022.0	1.0	10.113823067208834	ALPAPLEK	P01857	ALPAPIEK	ALPAPIEK
101022	Q2MJR0	ALPAPLTE	0.75	33321.343618689025	S010	ALPAPLEK	-10.113823067208834	1.0	838.4948	1022.0	1.0	10.113823067208834	ALPAPLEK	P01860	ALPAPIEK	ALPAPIEK
101022	Q8TBJ5	RLPAPLEQ	0.75	92077.14968911633	S010	ALPAPLEK	-10.113823067208834	1.0	838.4948	1022.0	1.0	10.113823067208834	ALPAPLEK	P01857	ALPAPIEK	ALPAPIEK
101022	Q8TBJ5	RLPAPLEQ	0.75	92077.14968911633	S010	ALPAPLEK	-10.113823067208834	1.0	838.4948	1022.0	1.0	10.113823067208834	ALPAPLEK	P01860	ALPAPIEK	ALPAPIEK
101025														P02679	YLQEIYNSNNQK	YLQEIYNSNNQK
101028														P01009	AVLTIDEK	AVLTIDEK
101029														P01009	LTIDEK	LTIDEK
101030														P01009	AVLTIDEK	AVLTIDEK
101033														P01857	DTLMISR	DTLMISR
101033														P01860	DTLMISR	DTLMISR
101033														P01859	DTLMISR	DTLMISR
101033														P01861	DTLMISR	DTLMISR
101034														P01859	DTLMI	DTLMI
101035														P01859	LMISR	LMISR
101037														P01859	MISR	MISR
101038														P01859	DTLM	DTLM
101039														P01859	ISR	ISR
101047														P01834	VYAC[Pyridylethyl]EVTHQGLSSPVTK	VYACEVTHQGLSSPVTK
101051														Q9UGC7	LYSMHLEEEINKR	LYSMHLEEEINKR
101062	Q3V5L5	GPAPLEA	0.857	34.58843871806449	S010	GPAPLEG	21923.51036021227	1.0	654.36835	1062.0	0.77	21923.51036021227	GPAPLEG
101063														P01859	PAPIEK	PAPIEK
101064														P01859	GLPAPIEK	GLPAPIEK
101065														P01876	TPLTATLSK	TPLTATLSK
101066														P01859	PIEK	PIEK
101072														P01009	IVDLVK	IVDLVK
101078														P01009	DLVK	DLVK
101079														P01009	VDLVK	VDLVK
101080														P02675	LESDVSAQMEYC[Pyridylethyl]R	LESDVSAQMEYCR
101082														P02768	KYLYEIAR	KYLYEIAR
101084	Q8NDM7	KYLYELEH	0.75	35614.93502174646	S010	KYLYELAR	-18.10088097008748	1.0	1055.5693	1084.0	0.79	18.10088097008748	KYLYELAR	P02768	KYLYEIAR	KYLYEIAR
101084	Q9UBS5	KYLYELLY	0.75	44385.64405790866	S010	KYLYELAR	-18.10088097008748	1.0	1055.5693	1084.0	0.79	18.10088097008748	KYLYELAR	P02768	KYLYEIAR	KYLYEIAR
101084	Q0VDD8	TNLYELAR	0.75	77638.56025919404	S010	KYLYELAR	-18.10088097008748	1.0	1055.5693	1084.0	0.79	18.10088097008748	KYLYELAR	P02768	KYLYEIAR	KYLYEIAR
101084	Q9UN37	KNLFELAR	0.75	65614.75291139226	S010	KYLYELAR	-18.10088097008748	1.0	1055.5693	1084.0	0.79	18.10088097008748	KYLYELAR	P02768	KYLYEIAR	KYLYEIAR
101086														P02768	IAR	IAR
101088														P01023	AAQVTIQSSGTFSSK	AAQVTIQSSGTFSSK
101092														P01023	LPPNVVEESAR	LPPNVVEESAR
101097														P02652	SKEQLTPLIK	SKEQLTPLIK
101109														Q9UHR6	GPVSPLVR	GPVSPLVR
101113														Q9UHR6	SPLVR	SPLVR
101118														P10909	IDSLLENDR	IDSLLENDR
101131														A0A075B6K5	FSGSNSGNTATLTISR	FSGSNSGNTATLTISR
101131														P80748	FSGSNSGNTATLTISR	FSGSNSGNTATLTISR
101132														P01024	LPYSVVR	LPYSVVR
101133														P02787	DGAGDVAFVK	DGAGDVAFVK
101134														P02787	GDVAFVK	GDVAFVK
101143														P02647	WQEEM[Oxidation]ELYR	WQEEMELYR
101152														P02768	LFGDK	LFGDK
101154														P02768	TLFGDK	TLFGDK
101158														P02768	HTLFGDK	HTLFGDK
101159														P02768	FGDK	FGDK
101161														P02768	SLHTLF	SLHTLF
101162														P02768	SLHTL	SLHTL
101164														P02768	SLHTLFGDK	SLHTLFGDK
101165														P02768	SLHTL	SLHTL
101168														P02768	SLHT	SLHT
101169														P02768	SLHT	SLHT
101180														P02768	SLHTLFGD	SLHTLFGD
101181														P02787	GEEYVK	GEEYVK
101182														P02787	YLGEEYVK	YLGEEYVK
101189														P02790	QGHNSVFLIK	QGHNSVFLIK
101191														P02671	NSLFEYQK	NSLFEYQK
101197														P02656	DALSSVQESQVAQQAR	DALSSVQESQVAQQAR
101210														P02787	ASYLDC[Pyridylethyl]IR	ASYLDCIR
101213														P02787	YLDC[Pyridylethyl][Pyridylethyl]IR	YLDCIR
101215														P02787	SYLDC[Pyridylethyl][Pyridylethyl]IR	SYLDCIR
101218														P00738	SC[Pyridylethyl]AVAEYGVYVK	SCAVAEYGVYVK
101218														P00739	SC[Pyridylethyl]AVAEYGVYVK	SCAVAEYGVYVK
101223														P01857	STSGGTAALGC[Pyridylethyl]LVK	STSGGTAALGCLVK
101223														P01860	STSGGTAALGC[Pyridylethyl]LVK	STSGGTAALGCLVK
101230														P06727	VNSFFSTFKEK	VNSFFSTFKEK
101232														P01024	VVLVAVDK	VVLVAVDK
101235														P01876	TWASR	TWASR
101236														P01876	YLTWASR	YLTWASR
101236														P01877	YLTWASR	YLTWASR
101237														P01876	YLTWASR	YLTWASR
101239														P00738	VGYVSGWGR	VGYVSGWGR
101240														P01024	VLLDGVQNPR	VLLDGVQNPR
101243														P01009	SPLFMGK	SPLFMGK
101246	Q05925	SLSLSPG	1.0	11.02720934091939	S010	SLSLSPG	-11.02720934091939	1.0	660.349	1246.0	0.79	11.02720934091939	SLSLSPG
101246	Q96KV7	SLSLSPG	1.0	11.02720934091939	S010	SLSLSPG	-11.02720934091939	1.0	660.349	1246.0	0.79	11.02720934091939	SLSLSPG
101246	P01859	SLSLSPE	0.857	98348.76137290364	S010	SLSLSPG	-11.02720934091939	1.0	660.349	1246.0	0.79	11.02720934091939	SLSLSPG
101246	Q9H7X7	SLSLSPP	0.857	57166.32196709728	S010	SLSLSPG	-11.02720934091939	1.0	660.349	1246.0	0.79	11.02720934091939	SLSLSPG
101246	Q9H6A9	SLSLSPD	0.857	80757.02845611011	S010	SLSLSPG	-11.02720934091939	1.0	660.349	1246.0	0.79	11.02720934091939	SLSLSPG
101249														P02679	YEASILTHDSSIR	YEASILTHDSSIR
101259														P10909	ELDESLQVAER	ELDESLQVAER
101260														P00738	LPEC[Pyridylethyl]EADDGC[Pyridylethyl]PKPPEIAHGYVEHSVR	LPECEADDGCPKPPEIAHGYVEHSVR
101269														P01871	DGFFGNPR	DGFFGNPR
101277														P02787	HSTIFENLANK	HSTIFENLANK
101281														P02768	KQTALVE	KQTALVE
101285														P02768	VELVK	VELVK
101288														P02768	KQTALV	KQTALV
101289														P02768	ELVK	ELVK
101291														P02768	KQTAL	KQTAL
101292														P02647	LSPLGEEMR	LSPLGEEMR
101296														P02768	KQTA	KQTA
101297														P02768	KQTALVELVK	KQTALVELVK
101301														P02647	LGEEMR	LGEEMR
101304														P02768	LVELVK	LVELVK
101306														P01023	SASNMAIVDVK	SASNMAIVDVK
101307														P02675	TPC[Pyridylethyl]TVSC[Pyridylethyl]NIPVVSGK	TPCTVSCNIPVVSGK
101309														P01023	SSGSLLNNAIK	SSGSLLNNAIK
101309														P20742	SSGSLLNNAIK	SSGSLLNNAIK
101311														P02679	VELEDWNGR	VELEDWNGR
101321														P01023	AIGYLNTGYQR	AIGYLNTGYQR
101323														P06727	LGEVNTYAGDLQK	LGEVNTYAGDLQK
101324														P01857	EPQVYTLPPSR	EPQVYTLPPSR
101324														P01860	EPQVYTLPPSR	EPQVYTLPPSR
101324														P01859	EPQVYTLPPSR	EPQVYTLPPSR
101326														P02787	SVIPSDGPSVAC[Pyridylethyl]VK	SVIPSDGPSVACVK
101329														P01860	WYVDGVEVHNAK	WYVDGVEVHNAK
101330														P02679	TSTADYAMFK	TSTADYAMFK
101341														P01619	LLIYGASSR	LLIYGASSR
101343														P02671	ALTDMPQMR	ALTDMPQMR
101344														P02671	ALTDMPQMR	ALTDMPQMR
101346														P02768	IAR	IAR
101349														P02768	YLYEI	YLYEI
101350														P02768	LYEIAR	LYEIAR
101351														P02768	YLYEIAR	YLYEIAR
101354														P02768	YLYEIAR	YLYEIAR
101359														P02768	YLY	YLY
101362														P02768	EIAR	EIAR
101367														P01859	STSESTAALGC[Pyridylethyl]LVK	STSESTAALGCLVK
101367														P01861	STSESTAALGC[Pyridylethyl]LVK	STSESTAALGCLVK
101369														P02768	YLYE	YLYE
101375														P02787	LC[Pyridylethyl]MGSGLNLC[Pyridylethyl]EPNNK	LCMGSGLNLCEPNNK
101378														P02787	LC[Pyridylethyl]MGSGLNLC[Pyridylethyl]EPNNK	LCMGSGLNLCEPNNK
101380														P01871	YVTSAPMPEPQAPGR	YVTSAPMPEPQAPGR
101382														P02763	SDVVYTDWK	SDVVYTDWK
101385														P02675	DNDGWLTSDPR	DNDGWLTSDPR
101388														P01023	QTVSWAVTPK	QTVSWAVTPK
101394														A2NJV5	FSGSGSGTDFTLK	FSGSGSGTDFTLK
101394														A0A075B6S2	FSGSGSGTDFTLK	FSGSGSGTDFTLK
101394														A0A075B6S6	FSGSGSGTDFTLK	FSGSGSGTDFTLK
101394														P06310	FSGSGSGTDFTLK	FSGSGSGTDFTLK
101394														P01615	FSGSGSGTDFTLK	FSGSGSGTDFTLK
101394														A0A075B6P5	FSGSGSGTDFTLK	FSGSGSGTDFTLK
101394														P01614	FSGSGSGTDFTLK	FSGSGSGTDFTLK
101394														A0A0A0MRZ7	FSGSGSGTDFTLK	FSGSGSGTDFTLK
101394														A0A087WW87	FSGSGSGTDFTLK	FSGSGSGTDFTLK
101402														P02787	DSGFQMNQLR	DSGFQMNQLR
101403														P00738	AVGDKLPEC[Pyridylethyl]EADDGC[Pyridylethyl]PKPPEIAHGYVEHSVR	AVGDKLPECEADDGCPKPPEIAHGYVEHSVR
101405														P01024	VYAYYNLEESC[Pyridylethyl]TR	VYAYYNLEESCTR
101409														P02790	DYFMPC[Pyridylethyl]PGR	DYFMPCPGR
101415														P01857	NQVSLTC[Pyridylethyl]LVK	NQVSLTCLVK
101415														P01860	NQVSLTC[Pyridylethyl]LVK	NQVSLTCLVK
101415														P01859	NQVSLTC[Pyridylethyl]LVK	NQVSLTCLVK
101415														P01861	NQVSLTC[Pyridylethyl]LVK	NQVSLTCLVK
101417														P01859	VSLTC[Pyridylethyl][Pyridylethyl]LVK	VSLTCLVK
101418														P01859	NQVSLTC[Pyridylethyl]LVK	NQVSLTCLVK
101419														P01859	SLTC[Pyridylethyl][Pyridylethyl]LVK	SLTCLVK
101427														P01859	QVSLTC[Pyridylethyl][Pyridylethyl]LVK	QVSLTCLVK
101432														P01024	GLEVTITAR	GLEVTITAR
101433														P01024	IWDVVEK	IWDVVEK
101435														P01624	LLIYGASTR	LLIYGASTR
101435														A0A0C4DH55	LLIYGASTR	LLIYGASTR
101435														A0A075B6H7	LLIYGASTR	LLIYGASTR
101436														A0A0A0MRZ8	LLIYDASNR	LLIYDASNR
101436														P04433	LLIYDASNR	LLIYDASNR
101444														P02774	YTFELSR	YTFELSR
101447														P02790	GGYTLVSGYPK	GGYTLVSGYPK
101450														P01023	VTGEGC[Pyridylethyl]VYLQTSLK	VTGEGCVYLQTSLK
101451														P01023	GEGC[Pyridylethyl][Pyridylethyl]VYLQTSLK	GEGCVYLQTSLK
101455														P01876	WLQGSQELPR	WLQGSQELPR
101455														P01877	WLQGSQELPR	WLQGSQELPR
101456														P01871	YAATSQVLLPSK	YAATSQVLLPSK
101458														P01876	WLQGSQELPR	WLQGSQELPR
101462														P01008	DDLYVSDAFHK	DDLYVSDAFHK
101466														P19652	SDVMYTDWK	SDVMYTDWK
101470														P02679	MLEEIMK	MLEEIMK
101473														P02675	SILENLR	SILENLR
101475														P02675	LENLR	LENLR
101476														P01009	DTEEEDFHVDQVTTVK	DTEEEDFHVDQVTTVK
101479														P01009	DTEEEDFHVDQVTTVK	DTEEEDFHVDQVTTVK
101483														P01024	GQGTLSVVTMYHAK	GQGTLSVVTMYHAK
101486														P01024	TFISPIK	TFISPIK
101493														P02768	LVN[Deamidated]EVTEFAK	LVNEVTEFAK
101500														P04217	ATWSGAVLAGR	ATWSGAVLAGR
101503	Q9H7T3	SAAAPGR	1.0	5.242825786245913	S010	SAAAPGR	-5.242825786245913	1.0	629.33325	1503.0	0.84	5.242825786245913	SAAAPGR
101503	P59044	RAAAPGR	0.857	98900.09321865154	S010	SAAAPGR	-5.242825786245913	1.0	629.33325	1503.0	0.84	5.242825786245913	SAAAPGR
101503	Q04741	KAAAPGR	0.857	61256.36293715074	S010	SAAAPGR	-5.242825786245913	1.0	629.33325	1503.0	0.84	5.242825786245913	SAAAPGR
101503	Q9P0X4	SLAAPGR	0.857	62632.23584353207	S010	SAAAPGR	-5.242825786245913	1.0	629.33325	1503.0	0.84	5.242825786245913	SAAAPGR
101503	Q76LX8	EAAAPGR	0.857	62581.43261188641	S010	SAAAPGR	-5.242825786245913	1.0	629.33325	1503.0	0.84	5.242825786245913	SAAAPGR
101505														P01024	LSINTHPSQKPLSITVR	LSINTHPSQKPLSITVR
101512														P01011	EQLSLLDR	EQLSLLDR
101517														P01024	FYYIYNEK	FYYIYNEK
101521														P01024	QGALELIK	QGALELIK
101535														P02787	EGYYGYTGAFR	EGYYGYTGAFR
101540														P02768	NALLVR	NALLVR
101543														P02768	FQNA	FQNA
101546														P02768	FQNALLVR	FQNALLVR
101548														P02768	ALLVR	ALLVR
101550														P19823	SSALDMENFR	SSALDMENFR
101552														P02768	LLVR	LLVR
101553														P02768	LVR	LVR
101568	P02647	VQPYLDDFQK	1.0	16.149665345777734	S010	VQPYLDDFQK	-16.149665345777734	1.0	1252.6006	1568.0	1.0	16.149665345777734	VQPYLDDFQK	P02647	VQPYLDDFQK	VQPYLDDFQK
101569	Q9H2A2	SLEEFAQ	0.857	39.683938440120976	S010	SLEEFAK	-4.50611020568316	1.0	823.4159	1569.0	1.0	4.50611020568316	SLEEFAK	P02768	EVTEFAK	EVTEFAK
101571														P02768	VTEFAK	VTEFAK
101573	Q9Y4W2	SVNDVKEEEK	0.8	37392.0917208894	S010	SVNEVKEEAK	-4.188560513573706	1.0	1132.5797	1573.0	0.89	4.188560513573706	SVNEVKEEAK
101580														P02652	EQLTPLIK	EQLTPLIK
101581														P02768	TEFAK	TEFAK
101582														P02768	LVNEV	LVNEV
101585														P02768	LVNEVTEFAK	LVNEVTEFAK
101586														P02768	VNEVTEFAK	VNEVTEFAK
101592														P02652	EQLTPLIK	EQLTPLIK
101593														P00450	KAEEEHLGILGPQLHADVGDK	KAEEEHLGILGPQLHADVGDK
101594														P02787	EFQLFSSPHGK	EFQLFSSPHGK
101595														P02787	LFSSPHGK	LFSSPHGK
101596														P01857	EPQVYTLPPSRDELTK	EPQVYTLPPSRDELTK
101597														P02787	FSSPHGK	FSSPHGK
101598														P02787	EFQLFSSPHGK	EFQLFSSPHGK
101599														P01857	EPQVYTLPPSRDELTK	EPQVYTLPPSRDELTK
101602														P02787	C[Pyridylethyl]STSSLLEAC[Pyridylethyl]TFR	CSTSSLLEACTFR
101604														P01824	LSSVTAADTAVYYC[Pyridylethyl]AR	LSSVTAADTAVYYCAR
101604														P06331	LSSVTAADTAVYYC[Pyridylethyl]AR	LSSVTAADTAVYYCAR
101604														A0A0C4DH41	LSSVTAADTAVYYC[Pyridylethyl]AR	LSSVTAADTAVYYCAR
101604														P01825	LSSVTAADTAVYYC[Pyridylethyl]AR	LSSVTAADTAVYYCAR
101604														P0DP06	LSSVTAADTAVYYC[Pyridylethyl]AR	LSSVTAADTAVYYCAR
101604														P0DP08	LSSVTAADTAVYYC[Pyridylethyl]AR	LSSVTAADTAVYYCAR
101604														P0DP07	LSSVTAADTAVYYC[Pyridylethyl]AR	LSSVTAADTAVYYCAR
101604														A0A087WSY4	LSSVTAADTAVYYC[Pyridylethyl]AR	LSSVTAADTAVYYCAR
101604														A0A075B6R2	LSSVTAADTAVYYC[Pyridylethyl]AR	LSSVTAADTAVYYCAR
101610														P02675	EDGGGWWYNR	EDGGGWWYNR
101613														P02675	EEAPSLRPAPPPISGGGYR	EEAPSLRPAPPPISGGGYR
101618														P02787	ADRDQYELLC[Pyridylethyl]LDNTR	ADRDQYELLCLDNTR
101620														P02787	ADRDQYELLC[Pyridylethyl]LDNTR	ADRDQYELLCLDNTR
101630														P01023	MC[Pyridylethyl]PQLQQYEMHGPEGLR	MCPQLQQYEMHGPEGLR
101632														P02763	TEDTIFLR	TEDTIFLR
101632														P19652	TEDTIFLR	TEDTIFLR
101637	P02768	SALEVDETYVPK	1.0	17.204835970680328	S010	SALEVDETYVPK	-17.204835970680328	1.0	1350.6555	1637.0	1.0	17.204835970680328	SALEVDETYVPK
101641														P02787	FDEFFSEGC[Pyridylethyl]APGSK	FDEFFSEGCAPGSK
101645														P02787	DLLFK	DLLFK
101649														P02787	LFK	LFK
101655														P02768	N[Deamidated]ALLVR	NALLVR
101656														P02768	FQN[Deamidated]ALLVR	FQNALLVR
101657														P01024	ISLPESLK	ISLPESLK
101658														P02671	RLEVDIDIK	RLEVDIDIK
101662														P01009	LYHSEAFTVNFGDTEEAKK	LYHSEAFTVNFGDTEEAKK
101663														P01009	LYHSEAFTVNFGDTEEAKK	LYHSEAFTVNFGDTEEAKK
101667														P01023	HNVYINGITYTPVSSTNEK	HNVYINGITYTPVSSTNEK
101669														P01009	LQHLENELTHDIITK	LQHLENELTHDIITK
101671														P10909	VTTVASHTSDSDVPSGVTEVVVK	VTTVASHTSDSDVPSGVTEVVVK
101673														P02675	KGGETSEMYLIQPDSSVKPYR	KGGETSEMYLIQPDSSVKPYR
101680														P01023	NEDSLVFVQTDK	NEDSLVFVQTDK
101683														P01871	FTC[Pyridylethyl]TVTHTDLPSPLK	FTCTVTHTDLPSPLK
101688														P01871	FTC[Pyridylethyl]TVTHTDLPSPLK	FTCTVTHTDLPSPLK
101693														P04217	SGLSTGWTQLSK	SGLSTGWTQLSK
101695														P01024	IEGDHGARVVLVAVDK	IEGDHGARVVLVAVDK
101698														P02768	KVPQVST	KVPQVST
101704														P02768	KVPQVSTPT	KVPQVSTPT
101705														P02768	PTLVEVSR	PTLVEVSR
101707														P02768	KVPQVST	KVPQVST
101709														P02768	KVPQVSTPTL	KVPQVSTPTL
101710														P02768	KVPQVS	KVPQVS
101713														P02768	KVPQVSTPTLVEVSR	KVPQVSTPTLVEVSR
101717														P02768	TLVEVSR	TLVEVSR
101718														P02768	KVPQVSTPT	KVPQVSTPT
101720														P02768	KVPQV	KVPQV
101724														P02768	EVSR	EVSR
101728														P02768	VEVSR	VEVSR
101733														P02768	LVEVSR	LVEVSR
101744														P02768	PQVSTPTLVEVSR	PQVSTPTLVEVSR
101745														P02768	TPTLVEVSR	TPTLVEVSR
101753														P02768	KVPQVSTPTL	KVPQVSTPTL
101754														P01023	VGFYESDVMGR	VGFYESDVMGR
101775														P02647	WQEEMELYR	WQEEMELYR
101776														P58550	EAQVENFITANAKEPQK	EAQVENFITANAKEPQK
101777														P01857	WQQGNVFSC[Pyridylethyl]SVMHEALHNHYTQK	WQQGNVFSCSVMHEALHNHYTQK
101777														P01859	WQQGNVFSC[Pyridylethyl]SVMHEALHNHYTQK	WQQGNVFSCSVMHEALHNHYTQK
101779														P02787	SASDLTWDNLK	SASDLTWDNLK
101781														P02787	SASDLTWDNLK	SASDLTWDNLK
101784														P58550	EAQVENFITANA	EAQVENFITANA
101786														P02765	TVVQPSVGAAAGPVVPPC[Pyridylethyl]PGR	TVVQPSVGAAAGPVVPPCPGR
101790														P19652	EHVAHLLFLR	EHVAHLLFLR
101791														P19652	EHVAHLLFLR	EHVAHLLFLR
101799	P01009	LSITGTYDLK	0.9	17.122855582545974	S010	LSLTGTYDLK	-17.122855582545974	1.0	1110.5851	1799.0	1.0	17.122855582545974	LSLTGTYDLK	P01009	LSITGTYDLK	LSITGTYDLK
101805														P01023	LHTEAQIQEEGTVVELTGR	LHTEAQIQEEGTVVELTGR
101811														P01859	SVFPLAPC[Pyridylethyl][Pyridylethyl]SR	SVFPLAPCSR
101814														P01860	GPSVFPLAPC[Pyridylethyl]SR	GPSVFPLAPCSR
101814														P01859	GPSVFPLAPC[Pyridylethyl]SR	GPSVFPLAPCSR
101814														P01861	GPSVFPLAPC[Pyridylethyl]SR	GPSVFPLAPCSR
101817														P01859	GPSVFPLAPC[Pyridylethyl]SR	GPSVFPLAPCSR
101818														P01859	FPLAPC[Pyridylethyl][Pyridylethyl]SR	FPLAPCSR
101820														P01023	VSSNHVLIYLDK	VSSNHVLIYLDK
101822														P01023	TEVSSNHVLIYLDK	TEVSSNHVLIYLDK
101825														P01024	NTMILEIC[Pyridylethyl]TR	NTMILEICTR
101827														P02675	IRPFFPQQ	IRPFFPQQ
101831														P01024	NTMILEIC[Pyridylethyl]TR	NTMILEICTR
101836														P02675	DNENVVNEYSSELEK	DNENVVNEYSSELEK
101838														P02675	VYC[Pyridylethyl]DMNTENGGWTVIQNR	VYCDMNTENGGWTVIQNR
101841														P02765	HTFMGVVSLGSPSGEVSHPR	HTFMGVVSLGSPSGEVSHPR
101849														P01857	TPEVTC[Pyridylethyl]VVVDVSHEDPEVK	TPEVTCVVVDVSHEDPEVK
101850														P01857	EVTC[Pyridylethyl][Pyridylethyl]VVVDVSHEDPEVK	EVTCVVVDVSHEDPEVK
101852														P01857	VDVSHEDPEVK	VDVSHEDPEVK
101858														P02768	QTAL	QTAL
101861														P02768	TALVELVK	TALVELVK
101863														P02768	ELVK	ELVK
101867														P02768	QTALV	QTALV
101868														P02768	QTALVELVK	QTALVELVK
101873														P02768	ALVELVK	ALVELVK
101874														P02768	VELVK	VELVK
101875														P02768	LVELVK	LVELVK
101884														P01023	GHFSISIPVK	GHFSISIPVK
101893														P01023	FEVQVTVPK	FEVQVTVPK
101909														P02787	NEKDYELLC[Pyridylethyl][Pyridylethyl]LDGTR	NEKDYELLCLDGTR
101910														P02787	NLNEKDYELLC[Pyridylethyl]LDGTR	NLNEKDYELLCLDGTR
101913														A0MZ66	VKELEEQLENETLHK	VKELEEQLENETLHK
101915														P01024	TIYTPGSTVLYR	TIYTPGSTVLYR
101916														P02768	VDETYVPK	VDETYVPK
101918														P02768	DETYVPK	DETYVPK
101923														P02768	RPC[Pyridylethyl][Pyridylethyl]FS	RPCFS
101927														Q53EV4	DNQIDTLSGFSR	DNQIDTLSGFSR
101929														P02768	DETYVPK	DETYVPK
101931														P02768	ETYVPK	ETYVPK
101932														P02768	RPC[Pyridylethyl][Pyridylethyl]FSALEVDET	RPCFSALEVDET
101934														P02768	RPC[Pyridylethyl][Pyridylethyl]FSALEVDE	RPCFSALEVDE
101935														O00757	YFDAATTEYVQK	YFDAATTEYVQK
101938														P02768	RPC[Pyridylethyl][Pyridylethyl]FSALEVD	RPCFSALEVD
101940														P02768	RPC[Pyridylethyl]FSALEVDETYVPK	RPCFSALEVDETYVPK
101941														P02768	YVPK	YVPK
101944														P02768	TYVPK	TYVPK
101947														P02768	RPC[Pyridylethyl][Pyridylethyl]FSA	RPCFSA
101949														P02768	RPC[Pyridylethyl][Pyridylethyl]FSALEVDETY	RPCFSALEVDETY
101950														P02768	RPC[Pyridylethyl][Pyridylethyl]FSAL	RPCFSAL
101952														P02768	EVDETYVPK	EVDETYVPK
101954														P02768	RPC[Pyridylethyl][Pyridylethyl]FSALEV	RPCFSALEV
101955														P02787	NPDPWAKNLNEK	NPDPWAKNLNEK
101956														P01023	QEDMKGHFSISIPVK	QEDMKGHFSISIPVK
101960														P02768	RPC[Pyridylethyl][Pyridylethyl]FSALEVDET	RPCFSALEVDET
101965														P04004	FEDGVLDPDYPR	FEDGVLDPDYPR
101968														P01023	VDLSFSPSQSLPASHAHLR	VDLSFSPSQSLPASHAHLR
101969														P01023	PASHAHLR	PASHAHLR
101970														P01023	VDLSFSPSQSLPASHAHLR	VDLSFSPSQSLPASHAHLR
101994														P00738	YVMLPVADQDQC[Pyridylethyl]IR	YVMLPVADQDQCIR
101997														P02768	KLVAASQAALGL	KLVAASQAALGL
102002														P02787	DQYELLC[Pyridylethyl]LDNTR	DQYELLCLDNTR
102009														P01871	GVALHRPDVYLLPPAR	GVALHRPDVYLLPPAR
102011														P01857	PLAPSSK	PLAPSSK
102016														P01009	LYHSEAFTVNFGDTEEAK	LYHSEAFTVNFGDTEEAK
102018														P01857	GPSVFPLAPSSK	GPSVFPLAPSSK
102019														P01857	GPSVFPLAPSSK	GPSVFPLAPSSK
102030														Q8WUS8	VLEANATPLDR	VLEANATPLDR
102032														P02675	GGETSEMYLIQPDSSVKPYR	GGETSEMYLIQPDSSVKPYR
102033														P02768	LGEYK	LGEYK
102041														P01857	FNWYVDGVEVHNAK	FNWYVDGVEVHNAK
102051														P02768	QLGEYK	QLGEYK
102055														P02768	GEYK	GEYK
102057														P02768	QNC[Pyridylethyl]ELFEQLGEYK	QNCELFEQLGEYK
102063														P02768	EQLGEYK	EQLGEYK
102065														P02768	FEQLGEYK	FEQLGEYK
102074														P02768	QNC[Pyridylethyl][Pyridylethyl]EL	QNCEL
102078														P02654	EWFSETFQK	EWFSETFQK
102089														P01009	GQLGITK	GQLGITK
102090														P01876	DASGVTFTWTPSSGK	DASGVTFTWTPSSGK
102091	P0C264	LGDLGLTR	0.75	17735.930820983922	S010	LGQLGLTK	-3.9535318033790494	1.0	829.5109	2091.0	0.84	3.9535318033790494	LGQLGLTK	P01009	LGQLGITK	LGQLGITK
102091	Q2UY09	KGDLGLTK	0.75	2384.3171347390294	S010	LGQLGLTK	-3.9535318033790494	1.0	829.5109	2091.0	0.84	3.9535318033790494	LGQLGLTK	P01009	LGQLGITK	LGQLGITK
102091	Q5GLZ8	LGQLGHEK	0.75	58960.84946592006	S010	LGQLGLTK	-3.9535318033790494	1.0	829.5109	2091.0	0.84	3.9535318033790494	LGQLGLTK	P01009	LGQLGITK	LGQLGITK
102091	Q9Y2F5	LGQLGLKE	0.75	32650.608981176887	S010	LGQLGLTK	-3.9535318033790494	1.0	829.5109	2091.0	0.84	3.9535318033790494	LGQLGLTK	P01009	LGQLGITK	LGQLGITK
102091	A4FU69	TGQLGLTE	0.75	13544.882157804634	S010	LGQLGLTK	-3.9535318033790494	1.0	829.5109	2091.0	0.84	3.9535318033790494	LGQLGLTK	P01009	LGQLGITK	LGQLGITK
102093														P01009	SVLGQLGITK	SVLGQLGITK
102101														P02768	VPQVSTPTLVEVSR	VPQVSTPTLVEVSR
102102														P02679	QSGLYFIKPLK	QSGLYFIKPLK
102103														P02679	QSGLYFIKPLK	QSGLYFIKPLK
102105														P02768	VPQVSTPTLVEVSR	VPQVSTPTLVEVSR
102123														P00738	SPVGVQPILNEHTFC[Pyridylethyl]AGMSK	SPVGVQPILNEHTFCAGMSK
102124														P02787	DYELLC[Pyridylethyl]LDGTR	DYELLCLDGTR
102128														P02787	ELLC[Pyridylethyl][Pyridylethyl]LDGTR	ELLCLDGTR
102131														P0DP04	NSLYLQMNSLR	NSLYLQMNSLR
102131														P01763	NSLYLQMNSLR	NSLYLQMNSLR
102131														A0A0B4J1X8	NSLYLQMNSLR	NSLYLQMNSLR
102131														P01766	NSLYLQMNSLR	NSLYLQMNSLR
102131														P01782	NSLYLQMNSLR	NSLYLQMNSLR
102131														A0A0B4J1V1	NSLYLQMNSLR	NSLYLQMNSLR
102131														P01762	NSLYLQMNSLR	NSLYLQMNSLR
102131														P01780	NSLYLQMNSLR	NSLYLQMNSLR
102131														A0A0C4DH32	NSLYLQMNSLR	NSLYLQMNSLR
102139														P02671	PGNFK	PGNFK
102142														P02671	MKPVPDLVPGNFK	MKPVPDLVPGNFK
102147														P01871	QIQVSWLR	QIQVSWLR
102148														P01871	QIQVSWLR	QIQVSWLR
102158														P19823	FYNQVSTPLLR	FYNQVSTPLLR
102164														P02647	DYVSQFEGSALGK	DYVSQFEGSALGK
102165														P02647	SQFEGSALGK	SQFEGSALGK
102170														P01023	QQNAQGGFSSTQDTVVALHALSK	QQNAQGGFSSTQDTVVALHALSK
102171														P01619	FSGSGSGTDFTLTISR	FSGSGSGTDFTLTISR
102171														A0A0C4DH25	FSGSGSGTDFTLTISR	FSGSGSGTDFTLTISR
102173														P02675	HQLYIDETVNSNIPTNLR	HQLYIDETVNSNIPTNLR
102175														P01768	NTLYLQMNSLR	NTLYLQMNSLR
102175														A0A0B4J1X5	NTLYLQMNSLR	NTLYLQMNSLR
102175														P0DP02	NTLYLQMNSLR	NTLYLQMNSLR
102175														P01764	NTLYLQMNSLR	NTLYLQMNSLR
102175														P01767	NTLYLQMNSLR	NTLYLQMNSLR
102175														P01772	NTLYLQMNSLR	NTLYLQMNSLR
102175														P0DP03	NTLYLQMNSLR	NTLYLQMNSLR
102175														A0A0C4DH42	NTLYLQMNSLR	NTLYLQMNSLR
102181														P01876	DLC[Pyridylethyl]GC[Pyridylethyl]YSVSSVLPGC[Pyridylethyl]AEPWNHGK	DLCGCYSVSSVLPGCAEPWNHGK
102184														P02768	RHPDYSVV	RHPDYSVV
102185														P01023	ATVLNYLPK	ATVLNYLPK
102185														P20742	ATVLNYLPK	ATVLNYLPK
102186														P02768	RHPDYS	RHPDYS
102190														P02768	LLLR	LLLR
102191														P02768	RHPDYS	RHPDYS
102193														P02768	RHPDYSV	RHPDYSV
102194														P02768	PDYSVVLLLR	PDYSVVLLLR
102195														P02768	LLR	LLR
102196														P02768	RHPDYSV	RHPDYSV
102197														P02768	SVVLLLR	SVVLLLR
102199														P02768	RHPDYSVVLLLR	RHPDYSVVLLLR
102206														P02768	VLLLR	VLLLR
102208														P02768	VVLLLR	VVLLLR
102210														P02768	RHPD	RHPD
102212														P02768	RHPDY	RHPDY
102213														P02768	RHPDYSVVL	RHPDYSVVL
102216														P01023	SPC[Pyridylethyl]YGYQWVSEEHEEAHHTAYLVFSPSK	SPCYGYQWVSEEHEEAHHTAYLVFSPSK
102238	P01834	DSTYSLSSTLTLSK	1.0	15.135552153751066	S010	DSTYSLSSTLTLSK	-15.135552153751066	1.0	1502.7357	2238.0	1.0	15.135552153751066	DSTYSLSSTLTLSK	P01834	DSTYSLSSTLTLSK	DSTYSLSSTLTLSK
102242														P01023	MVSGFIPLKPTVK	MVSGFIPLKPTVK
102242														P20742	MVSGFIPLKPTVK	MVSGFIPLKPTVK
102245														A0MZ66	VTFQPPSSIGC[Pyridylethyl]RK	VTFQPPSSIGCRK
102246														P01834	SLSSTLTLSK	SLSSTLTLSK
102272														P01009	VFSNGADLSGVTEEAPLK	VFSNGADLSGVTEEAPLK
102273														P02763	YVGGQEHFAHLLILR	YVGGQEHFAHLLILR
102274														P02763	GGQEHFAHLLILR	GGQEHFAHLLILR
102278														P01024	EVVADSVWVDVK	EVVADSVWVDVK
102283														P01024	VPVAVQGEDTVQSLTQGDGVAK	VPVAVQGEDTVQSLTQGDGVAK
102291														P02790	NFPSPVDAAFR	NFPSPVDAAFR
102295														P02675	NYC[Pyridylethyl]GLPGEYWLGNDK	NYCGLPGEYWLGNDK
102298														P02671	GLIDEVNQDFTNR	GLIDEVNQDFTNR
102313														P01023	DLTGFPGPLNDQDNEDC[Pyridylethyl]IN[Deamidated]R	DLTGFPGPLNDQDNEDCINR
102333														P00450	ALYLQYTDETFR	ALYLQYTDETFR
102349														P02763	TYMLAFDVNDEK	TYMLAFDVNDEK
102353														O43143	FAHIDGDHLTLLNVYHAFK	FAHIDGDHLTLLNVYHAFK
102362														P01024	TVMVNIENPEGIPVK	TVMVNIENPEGIPVK
102364														P01876	KGDTFSC[Pyridylethyl]MVGHEALPLAFTQK	KGDTFSCMVGHEALPLAFTQK
102371														P02768	LVAASQAALG	LVAASQAALG
102376														P02768	QAALGL	QAALGL
102377														P01024	QKPDGVFQEDAPVIHQEMIGGLR	QKPDGVFQEDAPVIHQEMIGGLR
102378														P02768	LVAASQAA	LVAASQAA
102379														P02768	LVAASQAALGL	LVAASQAALGL
102387														P01860	TPEVTC[Pyridylethyl]VVVDVSHEDPEVQFK	TPEVTCVVVDVSHEDPEVQFK
102393														P02768	ASQAALGL	ASQAALGL
102396														P02768	AALGL	AALGL
102402														P01024	SSKITHRIHWESASLLR	SSKITHRIHWESASLLR
102403														P02768	LVAASQAA	LVAASQAA
102404														P02768	ALGL	ALGL
102405														P02768	LVAASQ	LVAASQ
102410														P01009	VFSN[Deamidated]GADLSGVTEEAPLK	VFSNGADLSGVTEEAPLK
102420														P02768	LVRPEVDVMC[Pyridylethyl]TAFHDNEETFLKK	LVRPEVDVMCTAFHDNEETFLKK
102423														P02790	SGAQATWTELPWPHEK	SGAQATWTELPWPHEK
102435	P02679	AIQLTYNPDESSKPNMIDAATLK	0.913	15.645518398714222	S010	ALQLTYNPDESSKPNMLDAATLK	-15.645518398714222	1.0	2520.2256	2435.0	0.98	15.645518398714222	ALQLTYNPDESSKPNMLDAATLK	P02679	AIQLTYNPDESSKPNMIDAATLK	AIQLTYNPDESSKPNMIDAATLK
102453														P02647	VKDLATVYVDVLK	VKDLATVYVDVLK
102454														P02647	VKDLATVYVDVLK	VKDLATVYVDVLK
102455														P02647	YVDVLK	YVDVLK
102458														P01023	VYDYYETDEFAIAEYNAPC[Pyridylethyl]SK	VYDYYETDEFAIAEYNAPCSK
102467														P01023	NALFC[Pyridylethyl]LESAWK	NALFCLESAWK
102469														B9A064	ANPTVTLFPPSSEELQANK	ANPTVTLFPPSSEELQANK
102469														P0CG04	ANPTVTLFPPSSEELQANK	ANPTVTLFPPSSEELQANK
102472														P01024	AGDFLEANYMNLQR	AGDFLEANYMNLQR
102479														P02679	IHLISTQSAIPYALR	IHLISTQSAIPYALR
102496														P02671	DSDWPFC[Pyridylethyl]SDEDWNYK	DSDWPFCSDEDWNYK
102519														P06312	LLIYWASTR	LLIYWASTR
102529														P01024	SNLDEDIIAEENIVSR	SNLDEDIIAEENIVSR
102573														P02768	HPDYSVVLLLR	HPDYSVVLLLR
102576														P02768	LLLR	LLLR
102596														P02675	YYWGGQYTWDMAK	YYWGGQYTWDMAK
102597														P01834	SGTASVVC[Pyridylethyl]LLN[Deamidated]NFYPR	SGTASVVCLLNNFYPR
102616														P00450	GAYPLSIEPIGVR	GAYPLSIEPIGVR
102625														P00450	SGAGTEDSAC[Pyridylethyl]IPWAYYSTVDQVK	SGAGTEDSACIPWAYYSTVDQVK
102630														P01023	DTVIKPLLVEPEGLEK	DTVIKPLLVEPEGLEK
102634														P01023	IAQWQSFQLEGGLK	IAQWQSFQLEGGLK
102646														P02768	TFHADIC[Pyridylethyl][Pyridylethyl]TLSEK	TFHADICTLSEK
102647														P02768	FNAETFTFHADIC[Pyridylethyl][Pyridylethyl]TLSEK	FNAETFTFHADICTLSEK
102648														P0C0L4	EGAIHREELVYELNPLDHR	EGAIHREELVYELNPLDHR
102649														P02768	TFTFHADIC[Pyridylethyl][Pyridylethyl]TLSEK	TFTFHADICTLSEK
102651														P02768	EFNAETFTFHADIC[Pyridylethyl]TLSEK	EFNAETFTFHADICTLSEK
102658														P02768	AETFTFHADIC[Pyridylethyl][Pyridylethyl]TLSEK	AETFTFHADICTLSEK
102668														P02768	RPEVDVMC[Pyridylethyl][Pyridylethyl]TAFHDNEETFLK	RPEVDVMCTAFHDNEETFLK
102669														P02768	LVRPEVDVMC[Pyridylethyl][Pyridylethyl]TAFHDNEET	LVRPEVDVMCTAFHDNEET
102670														P02768	VRPEVDVMC[Pyridylethyl][Pyridylethyl]TAFHDNEETFLK	VRPEVDVMCTAFHDNEETFLK
102675														P02768	VMC[Pyridylethyl][Pyridylethyl]TAFHDNEETFLK	VMCTAFHDNEETFLK
102678														P07332	GFSSELC[Pyridylethyl]SPQGHGVLQQMQEAELR	GFSSELCSPQGHGVLQQMQEAELR
102679														P00450	DDEEFIESNKMHAINGR	DDEEFIESNKMHAINGR
102681														P02768	LVRPEVDVMC[Pyridylethyl]TAFHDNEETFLK	LVRPEVDVMCTAFHDNEETFLK
102713														P01023	SSSNEEVMFLTVQVK	SSSNEEVMFLTVQVK
102741														P01023	TEHPFTVEEFVLPK	TEHPFTVEEFVLPK
102743														P01024	KVEGTAFVIFGIQDGEQR	KVEGTAFVIFGIQDGEQR
102753														P0CG04	YAASSYLSLTPEQWK	YAASSYLSLTPEQWK
102756														P0CG04	PEQWK	PEQWK
102758														P0DOY2	YAASSYLSLTPEQWK	YAASSYLSLTPEQWK
102758														P0DOY3	YAASSYLSLTPEQWK	YAASSYLSLTPEQWK
102758														B9A064	YAASSYLSLTPEQWK	YAASSYLSLTPEQWK
102758														P0CG04	YAASSYLSLTPEQWK	YAASSYLSLTPEQWK
102758														P0CF74	YAASSYLSLTPEQWK	YAASSYLSLTPEQWK
102758														A0M8Q6	YAASSYLSLTPEQWK	YAASSYLSLTPEQWK
102764														P01024	SGIPIVTSPYQIHFTK	SGIPIVTSPYQIHFTK
102769														P02787	MYLGYEYVTAIR	MYLGYEYVTAIR
102771														P01876	QEPSQGTTTFAVTSILR	QEPSQGTTTFAVTSILR
102781														P02787	EDPQTFYYAVAVVK	EDPQTFYYAVAVVK
102818														P02679	EGFGHLSPTGTTEFWLGNEK	EGFGHLSPTGTTEFWLGNEK
102836														P02647	LLDNWDSVTSTFSK	LLDNWDSVTSTFSK
102877														P01857	GFYPSDIAVEWESNGQPENNYK	GFYPSDIAVEWESNGQPENNYK
102877														P01861	GFYPSDIAVEWESNGQPENNYK	GFYPSDIAVEWESNGQPENNYK
102890														P01009	LSSWVLLMK	LSSWVLLMK
102895														P02768	DDFAAFVEK	DDFAAFVEK
102905														P02768	AVMDDFAAFVEK	AVMDDFAAFVEK
102911														P02768	DFAAFVEK	DFAAFVEK
102965														P01857	THTC[Pyridylethyl]PPC[Pyridylethyl]PAPELLGGPSVFLFPPKPK	THTCPPCPAPELLGGPSVFLFPPKPK
102974														P02647	DLATVYVDVLK	DLATVYVDVLK
102980														P01024	DFDFVPPVVR	DFDFVPPVVR
102993														P01023	ETTFNSLLC[Pyridylethyl]PSGGEVSEELSLK	ETTFNSLLCPSGGEVSEELSLK
103008														P01876	NFPPSQDASGDLYTTSSQLTLPATQC[Pyridylethyl]LAGK	NFPPSQDASGDLYTTSSQLTLPATQCLAGK
103032														P02790	EVGTPHGIILDSVDAAFIC[Pyridylethyl]PGSSR	EVGTPHGIILDSVDAAFICPGSSR
103035														P02790	EVGTPHGIILDSVDAAFIC[Pyridylethyl]PGSSR	EVGTPHGIILDSVDAAFICPGSSR
103055														P01023	QFSFPLSSEPFQGSYK	QFSFPLSSEPFQGSYK
103064														P01023	SFVHLEPMSHELPC[Pyridylethyl]GHTQTVQAHYILNGGTLLGLK	SFVHLEPMSHELPCGHTQTVQAHYILNGGTLLGLK
103081														P01859	VVSVLTVVHQDWLNGK	VVSVLTVVHQDWLNGK
103084														P01859	SVLTVVHQDWLNGK	SVLTVVHQDWLNGK
103092														P02763	WFYIASAFR	WFYIASAFR
103092														P19652	WFYIASAFR	WFYIASAFR
103102														P01834	SVVC[Pyridylethyl][Pyridylethyl]LLNNFYPR	SVVCLLNNFYPR
103103														P01834	NNFYPR	NNFYPR
103106														P01834	ASVVC[Pyridylethyl][Pyridylethyl]LLNNFYPR	ASVVCLLNNFYPR
103114														P01834	SGTASVVC[Pyridylethyl]LLNNFYPR	SGTASVVCLLNNFYPR
103122														P01834	VC[Pyridylethyl][Pyridylethyl]LLNNFYPR	VCLLNNFYPR
103132														P02768	SHC[Pyridylethyl]IAEVENDEM[Oxidation]PADLPSLAADFVESK	SHCIAEVENDEMPADLPSLAADFVESK
103133														P02763	EQLGEFYEALDC[Pyridylethyl]LR	EQLGEFYEALDCLR
103134														P02763	EQLGEFYEALDC[Pyridylethyl]LR	EQLGEFYEALDCLR
103136														P01857	TTPPVLDSDGSFFLYSK	TTPPVLDSDGSFFLYSK
103138														P01857	PPVLDSDGSFFLYSK	PPVLDSDGSFFLYSK
103139	P01857	TTPPVLDSDGSFFLYSK	1.0	11.911919455752704	S010	TTPPVLDSDGSFFLYSK	-11.911919455752704	1.0	1873.8995	3139.0	1.0	11.911919455752704	TTPPVLDSDGSFFLYSK	P01857	TTPPVLDSDGSFFLYSK	TTPPVLDSDGSFFLYSK
103139	P01861	TTPPVLDSDGSFFLYSR	0.941	14736.872508995648	S010	TTPPVLDSDGSFFLYSK	-11.911919455752704	1.0	1873.8995	3139.0	1.0	11.911919455752704	TTPPVLDSDGSFFLYSK	P01857	TTPPVLDSDGSFFLYSK	TTPPVLDSDGSFFLYSK
103139	P01859	TTPPMLDSDGSFFLYSK	0.941	16787.07987009248	S010	TTPPVLDSDGSFFLYSK	-11.911919455752704	1.0	1873.8995	3139.0	1.0	11.911919455752704	TTPPVLDSDGSFFLYSK	P01857	TTPPVLDSDGSFFLYSK	TTPPVLDSDGSFFLYSK
103139	P01860	TTPPMLDSDGSFFLYSK	0.941	16787.07987009248	S010	TTPPVLDSDGSFFLYSK	-11.911919455752704	1.0	1873.8995	3139.0	1.0	11.911919455752704	TTPPVLDSDGSFFLYSK	P01857	TTPPVLDSDGSFFLYSK	TTPPVLDSDGSFFLYSK
103163														P01024	TMQALPYSTVGNSNNYLHLSVLR	TMQALPYSTVGNSNNYLHLSVLR
103167														P02768	AEFAEVSKLVTDLTKVHTEC[Pyridylethyl]C[Pyridylethyl]HGDLLEC[Pyridylethyl]ADDR	AEFAEVSKLVTDLTKVHTECCHGDLLECADDR
103180														P02790	PSPLDAAVEC[Pyridylethyl][Pyridylethyl]HR	PSPLDAAVECHR
103185														P02790	LLQDEFPGI	LLQDEFPGI
103189														P02790	LLQDEFPGIPSPLDAAVEC[Pyridylethyl]HR	LLQDEFPGIPSPLDAAVECHR
103196														P06727	SELTQQLNALFQDK	SELTQQLNALFQDK
103201														P01011	ITLLSALVETR	ITLLSALVETR
103204														P04217	VTLTC[Pyridylethyl]VAPLSGVDFQLR	VTLTCVAPLSGVDFQLR
103206														P01024	SYTVAIAGYALAQMGR	SYTVAIAGYALAQMGR
103215														P02763	TYMLAFDVNDEKNWGLSVYADKPETTK	TYMLAFDVNDEKNWGLSVYADKPETTK
103217														P01859	SVLTVVHQDWLN[Deamidated]GK	SVLTVVHQDWLNGK
103218														P01859	VVSVLTVVHQDWLN[Deamidated]GK	VVSVLTVVHQDWLNGK
103240														P01859	TTPPMLDSDGSFFLYSK	TTPPMLDSDGSFFLYSK
103242														P01859	TTPPMLDSDGSFFLYSK	TTPPMLDSDGSFFLYSK
103252														P01024	ILLQGTPVAQMTEDAVDAER	ILLQGTPVAQMTEDAVDAER
103266														P02671	DSHSLTTNIMEILR	DSHSLTTNIMEILR
103274														P02787	IMNGEADAMSLDGGFVYIAGK	IMNGEADAMSLDGGFVYIAGK
103277														P04217	C[Pyridylethyl]EGPIPDVTFELLR	CEGPIPDVTFELLR
103291														A2RRH5	DFQSLSILLAGSC[Pyridylethyl]ALR	DFQSLSILLAGSCALR
103307														P02768	FDEFKPLVEEPQNLIK	FDEFKPLVEEPQNLIK
103308														P02768	PQNLIK	PQNLIK
103314														P02768	FKPLVEEPQNLIK	FKPLVEEPQNLIK
103321														P02768	DEFKPLVEEPQNLIK	DEFKPLVEEPQNLIK
103322														O00757	TLVYGGIFLYPANQK	TLVYGGIFLYPANQK
103329														A2RRH5	DFQSLSILLAGSC[Pyridylethyl]ALR	DFQSLSILLAGSCALR
103333														P02768	VFDEFKPL	VFDEFKPL
103335	P02768	VFDEFKPLVEEPQNLIK	0.824	11.524985107909377	S010	FVDEFKPLVEEPQNLLK	-11.524985107909377	1.0	2045.0718	3335.0	1.0	11.524985107909377	FVDEFKPLVEEPQNLLK	P02768	VFDEFKPLVEEPQNLIK	VFDEFKPLVEEPQNLIK
103345														P02768	KPLVEEPQNLIK	KPLVEEPQNLIK
103352	P08238	DLVVLLFETALLSSGFSLEDPQTHSNRIYR	0.767	42425.61778503367	S010	DLLLVLYETALLSSGFSLEDPQTHSNRLSG	-8.64352319218791	1.0	3275.6511	3352.0	0.75	8.64352319218791	DLLLVLYETALLSSGFSLEDPQTHSNRLSG
103352	P07900	DLVILLYETALLSSGFSLEDPQTHANRIYR	0.767	46332.9909202429	S010	DLLLVLYETALLSSGFSLEDPQTHSNRLSG	-8.64352319218791	1.0	3275.6511	3352.0	0.75	8.64352319218791	DLLLVLYETALLSSGFSLEDPQTHSNRLSG
103357														P01859	TPEVTC[Pyridylethyl]VVVDVSHEDPEVQFNWYVDGVEVHNAK	TPEVTCVVVDVSHEDPEVQFNWYVDGVEVHNAK
103371														P02647	EQLGPVTQEFWDNLEK	EQLGPVTQEFWDNLEK
103376														P01023	ALLAYAFALAGNQDK	ALLAYAFALAGNQDK
103377														P02647	EQLGPVTQEFWDNLEK	EQLGPVTQEFWDNLEK
103385														P01861	YGPPC[Pyridylethyl]PSC[Pyridylethyl]PAPEFLGGPSVFLFPPKPK	YGPPCPSCPAPEFLGGPSVFLFPPKPK
103387														P01023	VSVQLEASPAFLAVPVEK	VSVQLEASPAFLAVPVEK
103391														P01009	FNKPFVFLMIEQNTK	FNKPFVFLMIEQNTK
103392														P01024	SSLSVPYVIVPLK	SSLSVPYVIVPLK
103396														P01009	FNKPFVFLMIEQNTK	FNKPFVFLMIEQNTK
103402	Q9P2D7	RKLPPLLK	0.875	59080.96948655336	S010	VKLPPLLK	43.25453183154567	1.0	907.67316	3402.0	0.79	43.25453183154567	VKLPPLLK
103402	O95069	DVLPPLLK	0.75	14652.11176947458	S010	VKLPPLLK	43.25453183154567	1.0	907.67316	3402.0	0.79	43.25453183154567	VKLPPLLK
103402	Q8NGE9	CDLPPLLK	0.75	10201.937160460027	S010	VKLPPLLK	43.25453183154567	1.0	907.67316	3402.0	0.79	43.25453183154567	VKLPPLLK
103402	Q8NGQ6	CDLPPLLK	0.75	10201.937160460027	S010	VKLPPLLK	43.25453183154567	1.0	907.67316	3402.0	0.79	43.25453183154567	VKLPPLLK
103402	Q13606	CDLPPLLK	0.75	10201.937160460027	S010	VKLPPLLK	43.25453183154567	1.0	907.67316	3402.0	0.79	43.25453183154567	VKLPPLLK
103403														P00450	DIFTGLIGPMK	DIFTGLIGPMK
103431	Q8WZA8	PGADLAVSK	0.778	65290.581047729225	S010	PPSDLAVSK	-45.23636351713433	1.0	913.4576	3431.0	0.98	45.23636351713433	PPSDLAVSK	P01834	PPSDEQLK	PPSDEQLK
103432														P01834	TVAAPSVFIF	TVAAPSVFIF
103433														P01834	TVAAPSVFIFPPSDEQLK	TVAAPSVFIFPPSDEQLK
103467														P01008	EVPLNTIIFMGR	EVPLNTIIFMGR
103468														P01009	TLNQPDSQLQLTTGNGLFLSEGLK	TLNQPDSQLQLTTGNGLFLSEGLK
103478														P02768	APELLFFAK	APELLFFAK
103482														P02787	AVANFFSGSC[Pyridylethyl]APC[Pyridylethyl]ADGTDFPQLC[Pyridylethyl]QLC[Pyridylethyl]PGC[Pyridylethyl]GC[Pyridylethyl]STLNQYFGYSGAFK	AVANFFSGSCAPCADGTDFPQLCQLCPGCGCSTLNQYFGYSGAFK
103489	P02768	PELLFFAK	1.0	6.459659685911671	S010	PELLFFAK	-6.459659685911671	1.0	964.544	3489.0	1.0	6.459659685911671	PELLFFAK
103489	Q32P28	KELLFFAY	0.75	64059.09835481679	S010	PELLFFAK	-6.459659685911671	1.0	964.544	3489.0	1.0	6.459659685911671	PELLFFAK
103490														P02768	PELLFFAK	PELLFFAK
103494														P02768	RHPYFYAPE	RHPYFYAPE
103495														P02768	LFFAK	LFFAK
103496														P02768	RHPYFYA	RHPYFYA
103497														P02768	LLFFAK	LLFFAK
103498														P02768	FFAK	FFAK
103499														P02768	RHPYFY	RHPYFY
103503														P02768	RHPYF	RHPYF
103507														P02768	RHPYFYAPELLFFAK	RHPYFYAPELLFFAK
103509														P02768	RHPY	RHPY
103513														P02768	RHPYFYAPELLFFAK	RHPYFYAPELLFFAK
103519														P01023	YNILPEKEEFPFALGVQTLPQTC[Pyridylethyl]DEPK	YNILPEKEEFPFALGVQTLPQTCDEPK
103527														P02765	AQLVPLPPSTYVEFTVSGTDC[Pyridylethyl]VAK	AQLVPLPPSTYVEFTVSGTDCVAK
103537														P01871	YFAHSILTVSEEEWN[Deamidated]TGETYTC[Pyridylethyl]VVAHEALPNR	YFAHSILTVSEEEWNTGETYTCVVAHEALPNR
103538														P02647	QGLLPVLESFK	QGLLPVLESFK
103555														P02768	LPSLAADFVESK	LPSLAADFVESK
103559														P02768	AADFVESK	AADFVESK
103560														P02768	PADLPSLAADFVESK	PADLPSLAADFVESK
103563														P02768	SHC[Pyridylethyl][Pyridylethyl]IAE	SHCIAE
103569														P01023	MC[Pyridylethyl]PQ[Deamidated]LQQYEM[Oxidation]HGPEGLR	MCPQLQQYEMHGPEGLR
103570														P02768	SHC[Pyridylethyl][Pyridylethyl]IAEVENDEMPAD	SHCIAEVENDEMPAD
103575														P02768	SHC[Pyridylethyl][Pyridylethyl]IAEVENDEMPADLPSL	SHCIAEVENDEMPADLPSL
103577														P01008	NDNDNIFLSPLSISTAFAMTK	NDNDNIFLSPLSISTAFAMTK
103578														P02768	SHC[Pyridylethyl]IAEVENDEMPADLPSLAADFVESK	SHCIAEVENDEMPADLPSLAADFVESK
103585														P02768	ADFVESK	ADFVESK
103587														P02768	ESK	ESK
103590														P02768	SHC[Pyridylethyl][Pyridylethyl]IAEVENDE	SHCIAEVENDE
103594														P02768	DFVESK	DFVESK
103598														P02768	SHC[Pyridylethyl][Pyridylethyl]IAEV	SHCIAEV
103600														P02768	LAADFVESK	LAADFVESK
103601														P02768	SHC[Pyridylethyl][Pyridylethyl]IAEVENDEMPADLPSL	SHCIAEVENDEMPADLPSL
103602														P02768	SHC[Pyridylethyl][Pyridylethyl]IAEVEND	SHCIAEVEND
103603														P02768	SLAADFVESK	SLAADFVESK
103633														P19652	EQLGEFYEALDC[Pyridylethyl]LC[Pyridylethyl]IPR	EQLGEFYEALDCLCIPR
103636														P19652	EQLGEFYEALDC[Pyridylethyl]LC[Pyridylethyl]IPR	EQLGEFYEALDCLCIPR
103649														P02671	EVVTSEDGSDC[Pyridylethyl]PEAMDLGTLSGIGTLDGFR	EVVTSEDGSDCPEAMDLGTLSGIGTLDGFR
103668														P01871	LTC[Pyridylethyl]LVTDLTTYDSVTISWTR	LTCLVTDLTTYDSVTISWTR
103674														P02787	TAGWNIPMGLLYNK	TAGWNIPMGLLYNK
103686														P02647	FLSALEEYTK	FLSALEEYTK
103690	P02647	VSFLSALEEYTK	0.75	16.17038314252038	S010	GLYLSALEEYTK	-16.17038314252038	1.0	1386.6927	3690.0	0.99	16.17038314252038	GLYLSALEEYTK	P02647	VSFLSALEEYTK	VSFLSALEEYTK
103696														P01023	NQGNTWLTAFVLK	NQGNTWLTAFVLK
103696														P20742	NQGNTWLTAFVLK	NQGNTWLTAFVLK
103698														P01857	VVSVLTVLHQDWLNGK	VVSVLTVLHQDWLNGK
103698														P01860	VVSVLTVLHQDWLNGK	VVSVLTVLHQDWLNGK
103698														P01861	VVSVLTVLHQDWLNGK	VVSVLTVLHQDWLNGK
103704														P01860	VLTVLHQDWLNGK	VLTVLHQDWLNGK
103712														P01024	EYVLPSFEVIVEPTEK	EYVLPSFEVIVEPTEK
103717														P02790	LWWLDLK	LWWLDLK
103725														P0C0L4	ALEILQEEDLIDEDDIPVR	ALEILQEEDLIDEDDIPVR
103725														P0C0L5	ALEILQEEDLIDEDDIPVR	ALEILQEEDLIDEDDIPVR
103726														P04196	ADLFYDVEALDLESPK	ADLFYDVEALDLESPK
103736														P02675	NSVDELNNNVEAVSQTSSSSFQYMYLLK	NSVDELNNNVEAVSQTSSSSFQYMYLLK
103742														P02790	DGWHSWPIAHQWPQGPSAVDAAFSWEEK	DGWHSWPIAHQWPQGPSAVDAAFSWEEK
103743														P01023	LSFYYLIMAK	LSFYYLIMAK
103758														P02768	LVRPEVDVMC[Pyridylethyl]TAFHDNEETFLKKYLYEIAR	LVRPEVDVMCTAFHDNEETFLKKYLYEIAR
103759														P00450	DLYSGLIGPLIVC[Pyridylethyl]R	DLYSGLIGPLIVCR
103761														P01860	SVLTVLHQDWLN[Deamidated]GK	SVLTVLHQDWLNGK
103762														P01857	VVSVLTVLHQDWLN[Deamidated]GK	VVSVLTVLHQDWLNGK
103762														P01860	VVSVLTVLHQDWLN[Deamidated]GK	VVSVLTVLHQDWLNGK
103762														P01861	VVSVLTVLHQDWLN[Deamidated]GK	VVSVLTVLHQDWLNGK
103764														P01860	VSVLTVLHQDWLN[Deamidated]GK	VSVLTVLHQDWLNGK
103774														P01011	GTHVDLGLASANVDFAFSLYK	GTHVDLGLASANVDFAFSLYK
103777														P04004	DVWGIEGPIDAAFTR	DVWGIEGPIDAAFTR
103796														P01023	AVDQSVLLMKPDAELSASSVYNLLPEK	AVDQSVLLMKPDAELSASSVYNLLPEK
103809														P01008	EQLQDMGLVDLFSPEK	EQLQDMGLVDLFSPEK
103814														P02790	LYLVQ[Deamidated]GTQVYVFLTK	LYLVQGTQVYVFLTK
103823														P02768	DVC[Pyridylethyl]KNYAEAKDVFLGMFLYEYAR	DVCKNYAEAKDVFLGMFLYEYAR
103847														P01023	LLLQQVSLPELPGEYSMK	LLLQQVSLPELPGEYSMK
103850														P01023	LLIYAVLPTGDVIGDSAK	LLIYAVLPTGDVIGDSAK
103854														P01023	LLIYAV	LLIYAV
103856														P01023	LLIYAVLPTGDVIGDSAK	LLIYAVLPTGDVIGDSAK
103857														P01023	PTGDVIGDSAK	PTGDVIGDSAK
103859														P01023	LPTGDVIGDSAK	LPTGDVIGDSAK
103868														P02790	EWFWDLATGTMK	EWFWDLATGTMK
103881														P02768	RMPC[Pyridylethyl][Pyridylethyl]AEDYLS	RMPCAEDYLS
103882														P02768	RMPC[Pyridylethyl][Pyridylethyl]AEDY	RMPCAEDY
103884														P02768	SVVLNQLC[Pyridylethyl][Pyridylethyl]VLHEK	SVVLNQLCVLHEK
103885														P02768	RMPC[Pyridylethyl][Pyridylethyl]AEDYLS	RMPCAEDYLS
103888														P20742	RNRIAQWQ[Deamidated]SLK	RNRIAQWQSLK
103890														P02768	LNQLC[Pyridylethyl][Pyridylethyl]VLHEK	LNQLCVLHEK
103895														P02768	RMPC[Pyridylethyl]AEDYLSVVLNQLC[Pyridylethyl]VLHEK	RMPCAEDYLSVVLNQLCVLHEK
103904														P02768	VVLNQLC[Pyridylethyl][Pyridylethyl]VLHEK	VVLNQLCVLHEK
103944														P02652	EPC[Pyridylethyl]VESLVSQYFQTVTDYGK	EPCVESLVSQYFQTVTDYGK
103949														P04196	DSPVLIDFFEDTER	DSPVLIDFFEDTER
103963														P02768	MPC[Pyridylethyl]AEDYLSVVLNQLC[Pyridylethyl]VLHEKTPVSDR	MPCAEDYLSVVLNQLCVLHEKTPVSDR
103968														P02768	HPYFYAPE	HPYFYAPE
103969														P02768	LFFAK	LFFAK
103970														P02768	ELLFFAK	ELLFFAK
103977														P02768	HPYFYAPELLFFAK	HPYFYAPELLFFAK
103978														P02768	LLFFAK	LLFFAK
103982														P02768	HPYFYA	HPYFYA
103991														P02768	HPYFY	HPYFY
103994														P02768	PELLFFAK	PELLFFAK
103995														P02768	FFAK	FFAK
103996														P02768	APELLFFAK	APELLFFAK
104051														P02768	MPC[Pyridylethyl][Pyridylethyl]AEDYLS	MPCAEDYLS
104052														P02787	SAGWNIPIGLLYC[Pyridylethyl]DLPEPR	SAGWNIPIGLLYCDLPEPR
104053														P02768	LNQLC[Pyridylethyl][Pyridylethyl]VLHEK	LNQLCVLHEK
104055														Q6PEW0	DIVVIVGISNMDPSK	DIVVIVGISNMDPSK
104056														P02768	NQLC[Pyridylethyl][Pyridylethyl]VLHEK	NQLCVLHEK
104062														P02768	PC[Pyridylethyl][Pyridylethyl]AEDYLSVVLNQLC[Pyridylethyl][Pyridylethyl]VLHEK	PCAEDYLSVVLNQLCVLHEK
104063														P02768	LSVVLNQLC[Pyridylethyl][Pyridylethyl]VLHEK	LSVVLNQLCVLHEK
104065														P02768	MPC[Pyridylethyl][Pyridylethyl]AEDYLS	MPCAEDYLS
104069														P0C0L4	DFALLSLQVPLK	DFALLSLQVPLK
104069														P0C0L5	DFALLSLQVPLK	DFALLSLQVPLK
104070														P02787	PIGLLYC[Pyridylethyl][Pyridylethyl]DLPEPR	PIGLLYCDLPEPR
104076														P02768	MPC[Pyridylethyl][Pyridylethyl]AEDYLSV	MPCAEDYLSV
104082														P02768	SVVLNQLC[Pyridylethyl][Pyridylethyl]VLHEK	SVVLNQLCVLHEK
104083														P02768	MPC[Pyridylethyl][Pyridylethyl]AEDYLSV	MPCAEDYLSV
104085														P02768	MPC[Pyridylethyl][Pyridylethyl]AEDY	MPCAEDY
104089														P02768	MPC[Pyridylethyl]AEDYLSVVLNQLC[Pyridylethyl]VLHEK	MPCAEDYLSVVLNQLCVLHEK
104099														P02749	WSPELPVC[Pyridylethyl]APIIC[Pyridylethyl]PPPSIPTFATLR	WSPELPVCAPIICPPPSIPTFATLR
104105														P00738	YQEDTC[Pyridylethyl]YGDAGSAFAVHDLEEDTWYATGILSFDK	YQEDTCYGDAGSAFAVHDLEEDTWYATGILSFDK
104117														P02768	DVFLGM[Oxidation]FLYEYAR	DVFLGMFLYEYAR
104133														P02675	MGPTELLIEMEDWK	MGPTELLIEMEDWK
104166														P02787	SMGGKEDLIWELLNQAQEHFGK	SMGGKEDLIWELLNQAQEHFGK
104175														P00450	GPEEEHLGILGPVIWAEVGDTIR	GPEEEHLGILGPVIWAEVGDTIR
104188														P01023	DMYSFLEDMGLK	DMYSFLEDMGLK
104216														P01023	VVSMDENFHPLNELIPLVYIQDPK	VVSMDENFHPLNELIPLVYIQDPK
104218														P02768	ALVL	ALVL
104225														P02768	LIAFAQYLQQC[Pyridylethyl][Pyridylethyl]PFEDHVK	LIAFAQYLQQCPFEDHVK
104226														P28330	LLIADVAISASEFMFEETR	LLIADVAISASEFMFEETR
104228														P02768	ALVLIAFAQYLQQC[Pyridylethyl]PFEDHVK	ALVLIAFAQYLQQCPFEDHVK
104229														P02768	VLIAFAQYLQQC[Pyridylethyl][Pyridylethyl]PFEDHVK	VLIAFAQYLQQCPFEDHVK
104232														P02768	IAFAQYLQQC[Pyridylethyl][Pyridylethyl]PFEDHVK	IAFAQYLQQCPFEDHVK
104234														P02768	LQQC[Pyridylethyl][Pyridylethyl]PFEDHVK	LQQCPFEDHVK
104237														P04004	LIRDVWGIEGPIDAAFTR	LIRDVWGIEGPIDAAFTR
104238														P02768	QYLQQC[Pyridylethyl][Pyridylethyl]PFEDHVK	QYLQQCPFEDHVK
104241														P02768	QYLQQC[Pyridylethyl][Pyridylethyl]PFEDHVK	QYLQQCPFEDHVK
104244														P02768	YLQQC[Pyridylethyl][Pyridylethyl]PFEDHVK	YLQQCPFEDHVK
104250														P0CG04	ATLVC[Pyridylethyl][Pyridylethyl]LISDF	ATLVCLISDF
104254														P0DOY2	ATLVC[Pyridylethyl]LISDFYPGAVTVAWK	ATLVCLISDFYPGAVTVAWK
104254														P0DOY3	ATLVC[Pyridylethyl]LISDFYPGAVTVAWK	ATLVCLISDFYPGAVTVAWK
104254														B9A064	ATLVC[Pyridylethyl]LISDFYPGAVTVAWK	ATLVCLISDFYPGAVTVAWK
104254														P0CG04	ATLVC[Pyridylethyl]LISDFYPGAVTVAWK	ATLVCLISDFYPGAVTVAWK
104281														P01024	YFKPGMPFDLMVFVTNPDGSPAYR	YFKPGMPFDLMVFVTNPDGSPAYR
104297														P01876	SGNTFRPEVHLLPPPSEELALNELVTLTC[Pyridylethyl]LAR	SGNTFRPEVHLLPPPSEELALNELVTLTCLAR
104297														P01877	SGNTFRPEVHLLPPPSEELALNELVTLTC[Pyridylethyl]LAR	SGNTFRPEVHLLPPPSEELALNELVTLTCLAR
104308														P02765	QPNC[Pyridylethyl]DDPETEEAALVAIDYINQNLPWGYK	QPNCDDPETEEAALVAIDYINQNLPWGYK
104341														P02768	DVFLGMFLYEYAR	DVFLGMFLYEYAR
104347														P02787	AIAANEADAVTLDAGLVYDAYLAPNNLKPVVAEFYGSK	AIAANEADAVTLDAGLVYDAYLAPNNLKPVVAEFYGSK
104354														P02787	WELLNQAQEHFGK	WELLNQAQEHFGK
104355														P02787	EDLIWELLNQAQEHFGK	EDLIWELLNQAQEHFGK
104357														P02787	EDLIWELLNQAQEHFGK	EDLIWELLNQAQEHFGK
104393														P01024	VQLSNDFDEYIMAIEQTIK	VQLSNDFDEYIMAIEQTIK
104394														P02765	VWPQQPSGELFEIEIDTLETTC[Pyridylethyl]HVLDPTPVAR	VWPQQPSGELFEIEIDTLETTCHVLDPTPVAR
104401														P01023	AFQPFFVELTMPYSVIR	AFQPFFVELTMPYSVIR
104401														P20742	AFQPFFVELTMPYSVIR	AFQPFFVELTMPYSVIR
104405														P01871	ESATITC[Pyridylethyl]LVTGFSPADVFVQWMQR	ESATITCLVTGFSPADVFVQWMQR
104406														P01023	AYIFIDEAHITQALIWLSQR	AYIFIDEAHITQALIWLSQR
104448														P01876	VFPLSLC[Pyridylethyl]STQPDGNVVIAC[Pyridylethyl]LVQGFFPQEPLSVTWSESGQGVTAR	VFPLSLCSTQPDGNVVIACLVQGFFPQEPLSVTWSESGQGVTAR
104454														P01009	ELDRDTVFALVNYIFFK	ELDRDTVFALVNYIFFK
104473														P01024	EPGQDLVVLPLSITTDFIPSFR	EPGQDLVVLPLSITTDFIPSFR
104634														Q4VNC1	YMALYSMIQYVGVLLLYWETNSLSNYQFLFQDLAITTLIGVTMNLNGAYPK	YMALYSMIQYVGVLLLYWETNSLSNYQFLFQDLAITTLIGVTMNLNGAYPK
104821														P0C0L4	LHLETDSLALVALGALDTALYAAGSK	LHLETDSLALVALGALDTALYAAGSK
104821														P0C0L5	LHLETDSLALVALGALDTALYAAGSK	LHLETDSLALVALGALDTALYAAGSK
104834														Q6PEW0	EGLVSSMEFPWVVSLQDSQYTHLAFGC[Pyridylethyl]ILSEFWVLSIASAIQNR	EGLVSSMEFPWVVSLQDSQYTHLAFGCILSEFWVLSIASAIQNR
104872														P02774	VPTADLEDVLPLAEDITNILSK	VPTADLEDVLPLAEDITNILSK
104893														P02652	AGTELVNFLSYFVELGTQPATQ	AGTELVNFLSYFVELGTQPATQ
120187														P02768	C[Pyridylethyl]ASLQK	CASLQK
120193														P02768	NYAEAK	NYAEAK
120194														P02768	TPVSDR	TPVSDR
120195														P02768	ADLAK	ADLAK
120211														P02647	LAEYHAK	LAEYHAK
120215														P01619	ATLSC[Pyridylethyl]R	ATLSCR
120215														A0A0A0MRZ8	ATLSC[Pyridylethyl]R	ATLSCR
120215														P04433	ATLSC[Pyridylethyl]R	ATLSCR
120215														P01624	ATLSC[Pyridylethyl]R	ATLSCR
120215														A0A0C4DH55	ATLSC[Pyridylethyl]R	ATLSCR
120215														A0A087WSY6	ATLSC[Pyridylethyl]R	ATLSCR
120218														P00738	VSVNER	VSVNER
120226														P02647	LHELQEK	LHELQEK
120231														P01009	VVNPTQK	VVNPTQK
120235														P00738	HYEGSTVPEK	HYEGSTVPEK
120237														P02647	AELQEGAR	AELQEGAR
120239														P02647	LQEGAR	LQEGAR
120243														P01857	LTVDK	LTVDK
120243														P01859	LTVDK	LTVDK
120243														P01860	LTVDK	LTVDK
120243														P01861	LTVDK	LTVDK
120244														P01859	TVDK	TVDK
120247														P02647	VDALR	VDALR
120248														P02647	AHVDALR	AHVDALR
120258														P0DOY2	AGVETTTPSK	AGVETTTPSK
120258														P0DOY3	AGVETTTPSK	AGVETTTPSK
120259														P02647	QKVEPLR	QKVEPLR
120260														P02647	QKVEPLR	QKVEPLR
120269														P02768	ADDKETC[Pyridylethyl]FAEEGKK	ADDKETCFAEEGKK
120282														P02768	TC[Pyridylethyl]VADESAENC[Pyridylethyl]DK	TCVADESAENCDK
120299														P01876	SAVQGPPER	SAVQGPPER
120299														P01877	SAVQGPPER	SAVQGPPER
120317														P02768	LDELRDEGK	LDELRDEGK
120331														P02768	C[Pyridylethyl][Pyridylethyl]C[Pyridylethyl][Pyridylethyl]AAAD	CCAAAD
120335														P02768	C[Pyridylethyl]C[Pyridylethyl]AAADPHEC[Pyridylethyl]YAK	CCAAADPHECYAK
120338														P02768	PHEC[Pyridylethyl][Pyridylethyl]YAK	PHECYAK
120341														P02768	C[Pyridylethyl]C[Pyridylethyl]AAADPHEC[Pyridylethyl]YAK	CCAAADPHECYAK
120345														P01023	FQVDNNNR	FQVDNNNR
120353														P01009	ENEDRR	ENEDRR
120354														P01009	FLENEDRR	FLENEDRR
120355														P0DOY2	TVAPTEC[Pyridylethyl]S	TVAPTECS
120355														P0DOY3	TVAPTEC[Pyridylethyl]S	TVAPTECS
120355														B9A064	TVAPTEC[Pyridylethyl]S	TVAPTECS
120355														P0CG04	TVAPTEC[Pyridylethyl]S	TVAPTECS
120356														P0CG04	APTEC[Pyridylethyl][Pyridylethyl]S	APTECS
120359														P02647	EALK	EALK
120361														P02647	LEALK	LEALK
120364														P02768	NEC[Pyridylethyl]FLQHK	NECFLQHK
120378														P02768	C[Pyridylethyl][Pyridylethyl]FLQHK	CFLQHK
120382														P02647	QLNLK	QLNLK
120393														P02768	ADDKETC[Pyridylethyl]FAEEGK	ADDKETCFAEEGK
120395														P02768	ADDKETC[Pyridylethyl]FAEEGK	ADDKETCFAEEGK
120397														P02768	DDKETC[Pyridylethyl][Pyridylethyl]FAEEGK	DDKETCFAEEGK
120400														P02652	SYFEK	SYFEK
120401														P02671	GGSTSYGTGSETESPR	GGSTSYGTGSETESPR
120402														P02652	SPELQAEAK	SPELQAEAK
120406														P02647	EEVK	EEVK
[truncated: 83,678 more rows]
